# Supplementary material for: Proteomic profiling of protein expression changes after 3 months-exercise in ESRD patients on hemodialysis
Source: BMC Nephrol. 2023 Apr 21;24:102. doi: 10.1186/s12882-023-03146-w (PMC10122383; doi:10.1186/s12882-023-03146-w)
Supplement: Supplementary file 1 — Supplementary Material 1 [file 12882_2023_3146_MOESM1_ESM.xlsx]

## Sheet: TableS1
Table S1. List of proteins identified in plasma samples of patients with exercise subjects.
Protein Accessions	Gene name	Intensity A1	Intensity A2	Intensity A3	Intensity A4	Intensity A5	Intensity A6	Intensity A7	Intensity A8	Intensity A9	Intensity A10	Intensity A11	Intensity A12	Intensity A13	Intensity A14	Intensity A15	Intensity A16	Intensity B1	Intensity B2	Intensity B3	Intensity B4	Intensity B5	Intensity B6	Intensity B7	Intensity B8	Intensity B9	Intensity B10	Intensity B11	Intensity B12	Intensity B13	Intensity B14	Intensity B15	Intensity B16
A0A075B6K9;A0A075B6L0;P0CG05	IGLC2;IGLC3;IGLC2	15.4183	14.7144	15.3155	15.581	13.6088	12.336	15.7979	15.6976	16.0543	15.5428	15.4533	15.0662	15.4487	16.0989	15.6479	14.9742	15.3801	15.6809	15.8624	15.4731	16.193	16.0489	15.9684	16.5651	15.2046	14.806	15.8631	14.848	15.7726	16.2326	15.7478	16.0098
A0A075B6N8;A0A087WVW2;A0A087WXL8;P01860	IGHG3	16.3129	16.9793	16.2656	16.0153	15.9874	16.9498	17.7129	18.8036	15.4859	15.9464	16.778	15.3746	14.6033	18.7827	17.5569	15.9043	16.4332	16.4527	15.8575	17.6787	16.7083	15.1558	17.8131	19.2135	15.0504	15.1641	17.0795	15.8182	15.8619	18.8741	16.9194	16.8353
A0A087WSX3;P01764	IGHV3-23;	13.1433	14.9064	11.6177	14.7806	12.8607	14.958	12.9241	15.8115	11.9649	16.0838	12.9462	15.6295	12.5371	11.0804	13.537	16.3623	12.5123	14.0659	11.2848	15.8966	15.3262	17.0096	13.3048	13.6707	13.8733	18.2573	15.4106	12.1194	13.452	13.4926	15.3285	16.84
A0A087WTK0;A0A087WVC6;Q12913;Q12913-2	PTPRJ	15.3909	14.841	15.222	15.086	14.7535	15.1463	15.3329	15.8859	14.8981	14.6946	15.5131	15.8184	15.5678	14.8204	15.4431	15.5841	15.505	14.2416	15.1274	14.5447	15.2	15.0652	15.1339	15.8917	14.8075	15.3673	15.7046	15.7193	15.5007	15.0881	15.5943	16.1319
A0A087WU72;A1L4H1;A1L4H1-2	SSC5D	12.709	12.3282	10.9701	12.4082	13.2697	13.2831	13.0899	13.6529	13.7973	13.3859	13.5332	11.5496	14.0689	13.7507	13.5006	14.3428	13.2482	12.835	13.8821	11.0131	11.7985	11.8134	13.6757	12.5101	12.3733	12.8195	13.4268	11.8464	14.2956	13.8848	13.5412	14.115
A0A087WUS7;P01880;P01880-2	IGHD	11.6921	9.98392	12.7201	12.6397	11.5809	11.3011	14.7854	12.9025	12.7846	11.32	15.137	12.6246	15.72	19.9294	11.7046	13.4599	13.1922	13.2081	14.4699	13.4454	13.8707	15.4634	15.197	13.7065	11.5418	12.5531	11.8841	15.4473	14.4852	18.7442	13.9937	9.72426
A0A087WW55;A0A096LNX4;A0A096LP77;A0A096LPH0;A6XMV8;A6XMV9;E7EQ64;H0Y8D1;P07477;P07478;Q8NHM4	PRSS1;PRSS3P2;PRSS3P2;PRSS3P2;PRSS3P2;PRSS3P2;PRSS1;PRSS1;PRSS1;PRSS2;PRSS3P2	16.4513	16.545	15.7654	15.8533	15.6784	17.3858	15.4621	16.1428	15.5846	15.8419	16.1733	15.8995	16.0527	16.5227	16.0597	17.1462	16.2155	16.4344	15.1126	16.3843	16.4285	16.6	16.0589	16.0752	16.3413	16.0817	16.9952	16.5221	16.3129	16.0252	16.2471	17.4705
A0A087WW90;Q6EKJ0;Q86UP8;Q86UP8-3	GTF2IRD2B;GTF2IRD2B;GTF2IRD2;GTF2IRD2	14.8437	14.241	12.6931	15.1945	13.7204	17.8218	17.6702	14.7103	14.1673	14.5692	18.8971	15.8311	14.1449	15.3414	15.4403	15.4572	12.2709	14.6302	13.2512	13.9195	10.0064	17.9282	17.3513	18.4872	14.8308	15.1508	18.6274	18.0443	17.6247	16.2813	15.3951	18.1082
A0A087WWL9;P18463	HLA-C;HLA-B	11.4929	11.3991	15.7075	16.3035	14.4849	9.95088	15.5019	14.2778	11.3258	15.0769	16.2354	13.6337	12.9413	12.8731	14.8212	14.7683	13.8189	9.68573	14.6884	10.9714	13.7398	10.8563	13.3927	15.5007	12.5779	14.0127	16.5918	12.4871	14.7042	11.8373	13.7298	14.6321
A0A087WWP7;A0A087X1P0;P23470;P23470-2	PTPRG	16.6478	15.6692	16.1914	15.8281	16.1159	15.2378	16.3581	15.8946	15.9216	16.2217	16.3254	16.1527	16.3711	16.3122	16.0466	15.8676	17.053	15.9918	16.1727	16.0141	16.1089	15.0945	16.3593	15.7368	16.0137	16.0936	16.1174	15.8407	16.3812	16.2252	15.9149	15.8601
A0A087WX80;A0A087WYF1;P24043	LAMA2	12.9997	13.0068	12.6066	11.9549	12.2885	10.8083	13.0346	12.5418	12.3732	12.5622	11.5794	12.5666	12.6831	12.5247	11.556	12.0334	13.4057	13.0242	12.7421	11.9581	12.12	12.0747	13.0674	12.2628	11.0805	12.1544	11.8655	11.256	12.3367	12.3096	12.7602	12.1142
A0A087WXI2;Q9Y6R7	FCGBP	17.2507	16.5558	16.8492	16.9609	18.5033	15.5952	17.6267	16.678	17.2025	16.0751	17.4159	16.3769	17.7531	17.357	17.5155	16.7053	17.0959	16.6321	17.3462	16.5984	17.6019	15.985	17.9265	17.065	16.4954	16.0588	16.6648	16.1917	17.3193	18.2909	17.3478	17.0911
A0A087WXI5;P12830	CDH1	17.31	18.0894	17.5737	17.3296	17.047	16.8088	18.1857	18.0788	17.7851	16.4228	17.5946	17.6315	18.3726	17.8027	17.8722	17.492	17.695	18.2177	17.8802	17.3963	17.1782	17.0798	18.3606	17.2348	17.5038	16.2387	17.7499	17.3108	18.4893	17.5801	17.8053	17.5675
A0A087WXW9;P20908	COL5A1	14.3653	14.3133	14.221	14.2497	14.3014	12.4395	14.3059	14.8165	14.1561	14.0799	14.874	14.2797	14.3625	13.5462	13.6187	13.4518	14.0042	13.988	14.2555	13.4565	14.214	13.3878	14.1715	13.9878	13.9761	13.332	14.3666	14.22	14.1754	13.4249	13.5929	12.6441
A0A087WXX2;P05062;Q5T7D5	ALDOB	10.6558	16.0181	15.2959	13.4207	15.1538	12.9003	15.5749	16.5001	15.4063	15.2667	12.8211	15.3705	12.7077	10.3885	15.527	10.6817	11.4848	15.9097	12.2038	15.4597	16.1239	14.6801	15.0094	15.0295	12.352	13.2107	13.6438	15.6251	11.2001	15.3647	12.6961	15.5655
A0A087WYC5	IGHG1	12.8182	12.7695	13.7847	13.9175	12.1392	13.1803	10.4241	14.0535	15.138	11.7146	11.472	11.6174	11.4872	13.3651	16.9898	15.8664	14.1629	15.7213	11.8845	12.8725	13.0618	15.5889	12.8621	12.6829	12.0245	13.3737	12.7671	14.4543	11.2298	15.1959	13.1984	16.1946
A0A087WZK1;P04746;P04746-2	AMY1A;AMY2A;AMY2A	12.4871	13.0056	13.1229	12.7186	13.2105	12.737	13.2541	14.0846	14.0741	12.2964	13.423	15.2649	12.3696	11.8492	12.0308	12.9247	13.3618	13.1418	13.1912	12.9481	13.9637	12.4499	13.463	13.2249	14.8281	11.9951	13.7857	14.2331	12.1331	11.7073	11.8755	12.2616
A0A087WZM2;D6REQ6;D6RHI9;H0YAE9;O00584	RNASET2;RNASET2;RNASET2;;RNASET2	14.8635	10.2969	10.2456	10.7356	12.9337	14.4959	11.1945	13.3642	12.6209	14.8855	12.9711	11.5965	15.2825	14.5341	15.5328	12.6384	15.5227	12.5251	13.7003	14.4567	14.3632	13.3518	13.5391	11.8263	15.0461	11.4608	15.2388	13.8679	11.2483	14.2536	13.8907	14.9894
A0A087X054;Q9Y4L1	HYOU1	16.2684	15.7369	16.2446	16.456	15.0509	15.8868	16.3919	15.4313	14.9004	14.957	16.3123	16.4421	15.7977	15.195	16.9927	16.2629	15.9987	15.7541	16.6637	15.0702	15.1171	15.1436	16.511	15.3997	16.3451	16.2202	16.2167	16.2414	16.414	15.7622	16.7933	16.8477
A0A087X089;Q16627;Q16627-2	CCL14	15.825	15.6944	15.7091	15.7605	16.0168	15.5165	15.5319	16.0415	15.8377	15.569	15.6497	16.0606	15.397	15.8673	15.3579	15.2485	16.0871	15.4648	15.5775	15.9273	15.8298	15.4062	15.7322	16.1787	15.9489	15.7075	15.383	15.7363	15.3224	15.8376	15.3948	15.3734
A0A087X0I3;B4E3Q4;Q9NZK5	CECR1	13.9816	13.2091	14.7022	14.1184	14.4313	13.4996	14.2013	12.2811	14.4177	13.5828	14.4071	13.9258	14.2623	13.606	14.9229	14.6534	13.5288	13.299	14.5589	13.7432	13.8496	12.7139	14.1443	13.7955	14.2222	13.8215	14.0168	13.8155	13.466	13.6372	14.1059	14.2963
A0A087X0K0;P39059	COL15A1	14.6693	14.6458	15.3742	14.8912	14.9537	14.2686	14.8465	14.783	14.9743	14.283	15.0682	15.1664	15.042	14.3883	14.5488	14.7064	14.8402	14.6275	14.7128	14.9414	14.7665	14.3439	15.0325	15.2174	14.96	14.9923	15.7811	15.2535	14.796	14.6144	14.4082	14.5993
A0A087X0M8;O00533;O00533-2	CHL1	17.2034	16.3737	17.297	16.4369	17.0303	16.1771	17.2431	16.6219	16.3512	16.8055	16.8335	16.7507	17.1247	16.7615	16.9665	16.2752	17.2182	16.686	17.201	16.4153	16.9265	16.0214	17.1091	16.7203	16.6957	16.6532	16.7306	16.3263	17.0875	16.7834	16.998	16.2225
A0A087X0S5;P12109	COL6A1	15.7969	15.3362	15.6815	15.7788	15.939	14.8298	15.9882	15.8582	15.9301	15.7683	15.8574	15.396	16.4913	14.8713	15.525	15.7374	15.9338	15.1623	16.1706	15.1548	15.5171	14.9828	15.6593	15.8892	15.2299	15.5271	16.1666	14.9821	16.2125	15.4319	15.8189	15.6955
A0A087X1J7;P22352	GPX3	17.8302	17.8799	17.8146	18.0354	17.8536	17.3826	18.0434	17.185	17.502	17.9669	17.8298	17.7685	17.9626	18.0728	18.0623	17.4842	18.2911	17.6418	17.6549	18.1161	18.0514	17.7918	17.9346	17.3173	18.1243	18.2779	17.7103	17.679	18.1937	18.3367	18.2047	17.3738
A0A087X2C0	IGHM	14.5933	14.2639	15.3445	14.3143	15.7452	15.2719	15.3752	16.6289	14.2375	15.169	15.8728	15.1105	16.3259	14.7299	15.362	15.1256	15.7202	14.8853	15.7243	14.5816	16.4459	15.8563	15.4803	17.1239	13.9784	15.1698	16.3276	15.5766	16.4724	15.4471	15.5838	15.1798
A0A096LPE2	SAA2-SAA4	22.905	22.5111	22.5198	22.5482	21.5978	23.0221	22.4433	23.0042	22.68	22.494	21.7533	22.6653	22.6739	22.8911	22.9788	22.3253	22.7241	22.8414	23.0042	22.6122	21.6596	22.4457	22.4967	23.0824	22.9208	22.0289	22.444	22.6794	22.7976	22.7613	22.822	22.6005
A6NC48;H0Y984;Q10588;Q10588-2	BST1	14.6002	13.561	13.8207	13.7793	13.9874	14.1601	14.7717	14.3416	13.7243	13.586	13.9763	13.0754	14.4726	13.6344	14.2347	14.6133	14.5205	14.1299	11.1898	11.1769	13.6647	12.9073	14.408	14.3369	13.9608	13.905	14.1632	11.5095	12.9534	14.2675	14.2536	14.6991
A6NL76	ACTA1	14.5518	14.9628	14.0575	15.9159	14.5653	12.8019	14.7342	13.7384	14.5047	14.6337	16.5689	16.3257	15.9687	14.278	14.3802	15.5562	14.432	14.7041	14.1709	12.4433	14.2881	14.146	14.3337	13.1303	14.0072	13.9335	14.1151	13.7513	14.6002	12.9134	14.5069	13.8976
A6XND0;A6XND1;P17936;P17936-2	IGFBP3	19.2297	20.1148	19.5257	18.6865	19.5307	20.1943	19.0518	19.9882	19.5315	19.7265	20.1328	20.1257	19.8571	19.0028	19.5229	18.9502	19.8271	20.1987	19.3521	18.4405	19.1351	20.0002	19.1294	19.3784	18.8192	19.7769	20.1921	19.9613	19.5002	18.8797	19.4519	18.861
B0QYF8;F2Z2F1;P02144	MB	12.4487	13.6944	13.1704	14.5143	13.4771	12.0931	14.2288	13.3607	14.1408	14.3575	13.7334	13.5757	14.6029	14.4865	13.1579	12.2566	12.6584	13.9886	11.2148	13.6637	13.0346	12.84	14.6151	13.6891	14.7858	14.1652	12.4927	13.505	13.674	14.2721	14.2722	12.2932
B0QYS6;B0QYS7;B1AKA9;B1AKB1;B1AKB2;B1AKB4;P19484;P19484-2;Q709A8;Q709A9	TFEB	19.8043	19.5992	20.1939	19.4257	20.5548	20.3603	20.6256	18.621	19.0381	18.9051	18.7225	18.9527	18.9964	20.2225	18.81	20.5161	18.8047	18.4365	19.3969	19.3955	19.2915	19.9304	19.9429	19.176	19.8906	19.2	18.7182	19.2372	19.1186	19.7524	18.5422	20.2505
B0YIW2;P02656	APOC3	24.3003	24.8254	24.6839	25.0173	23.8354	24.9345	23.5926	24.8577	24.3744	24.5568	24.766	25.3539	24.5721	24.5286	24.4179	25.4871	25.3433	25.3443	24.3557	24.5596	23.7862	24.8104	24.2207	24.8405	24.2695	24.8774	25.1191	24.9053	24.6802	24.394	24.8796	25.3794
B1AHL2	FBLN1	19.9414	20.1103	19.8674	19.4617	20.0093	19.8009	20.0336	19.3721	19.5683	19.6126	19.9572	20.2704	19.9138	19.3261	20.1866	20.09	20.236	19.8303	20.3173	20.0298	19.8726	19.8992	20.0775	19.7135	20.1289	19.5981	19.7378	20.3486	20.3773	19.9915	20.22	20.2725
B1ALD9;Q15063;Q15063-2;Q15063-3;Q15063-4;Q15063-5	POSTN	15.3153	15.0787	15.2063	15.0422	16.2667	13.493	14.9485	14.9504	13.8727	14.2218	15.4131	14.2181	15.4555	14.9333	13.7444	14.4045	15.1837	13.9745	14.5681	14.2523	15.8507	13.6897	14.5313	13.8667	14.6788	13.8488	15.2137	13.9256	14.3055	14.8598	14.8846	14.0943
B4DLR2;Q12884	FAP	13.5183	13.6958	13.8633	13.4908	14.087	11.5846	13.9769	13.6071	13.7909	13.5281	14.3472	13.6879	14.4021	12.4934	13.7626	13.4201	13.4971	13.9247	13.5723	13.0616	13.9397	10.4403	14.1995	13.6021	14.0564	13.6915	13.7619	13.5044	14.4424	12.2255	13.7364	10.5306
B4DPQ0	C1R	21.4104	21.2164	21.1834	20.8517	21.5489	21.122	21.7336	21.2863	21.4493	21.3799	21.3531	21.3824	21.4254	21.5884	21.0689	20.8574	21.1871	21.3543	21.2837	20.9899	21.4869	21.0044	21.6154	21.6591	21.4719	21.2997	21.3149	21.2001	21.4557	21.6631	20.8912	21.0134
B4DV12;F5GXK7;F5GYU3;F5H265;F5H2Z3;F5H388;F5H6Q2;F5H747;J3QKN0;J3QLP7;J3QRK5;J3QS39;J3QTR3;P0CG47;P0CG48;P62979;P62987;Q5PY61;Q96C32	UBB;UBC;UBC;UBC;UBC;UBC;UBC;UBC;UBB;UBBP4;UBBP4;UBB;RPS27A;UBB;UBC;RPS27A;UBA52;UBC;UBC	15.9674	15.2975	16.0811	16.7334	15.8148	15.0681	15.9238	15.5013	15.9309	14.4488	16.8133	16.4708	16.639	14.9587	15.5351	15.7387	16.049	15.2667	15.7151	16.4668	15.1861	14.2116	16.1492	15.3228	15.8625	15.4771	16.1531	15.3574	15.8785	16.0919	14.5335	15.0417
B4DYV8;Q8WZ75;Q8WZ75-2;Q8WZ75-3	ROBO4	13.5165	16.4598	16.3263	15.6376	16.2794	10.8369	16.2511	14.9365	14.9143	13.2719	15.4492	13.9583	16.852	15.313	16.4669	15.6798	15.9822	16.5581	13.378	13.6815	13.2603	13.4751	16.6007	14.2879	16.0657	13.7797	16.2609	14.3292	17.1832	15.8336	16.659	15.8934
C9J5S7;F8WE65;P62937	PPIA	13.6052	13.3595	13.667	15.0432	14.2866	13.6279	13.8354	13.8518	13.9682	12.4612	15.8456	15.7825	16.2324	12.5841	13.6767	16.0661	14.1685	12.8563	12.5802	13.4296	12.843	11.1481	13.5422	14.4381	13.9184	12.538	13.6863	14.0904	13.104	13.8087	13.2778	13.7851
C9J8S2;Q99969	RARRES2	16.5183	16.4107	16.1591	16.4025	16.1091	16.7873	16.2239	15.8728	16.4562	16.6583	16.3592	15.7619	16.5096	16.4864	16.2267	16.6194	16.2321	16.5046	16.754	16.6647	16.2539	16.2709	16.4636	15.8497	16.3004	15.5293	16.13	16.2398	16.5786	15.5308	15.8971	16.4459
C9JD84;E7EV71;H7C2H7;Q14766;Q14766-2;Q14766-3;Q14766-4;Q14766-5	LTBP1	11.5809	11.511	11.5851	12.4674	11.3444	10.5298	11.5229	11.7986	11.884	10.9799	12.2277	12.7455	11.6519	10.9294	11.0928	12.256	12.2761	11.3738	11.1187	11.7505	12.0273	10.5626	11.8292	11.4444	12.1149	11.8026	11.405	11.6219	11.1218	11.5267	10.4511	10.8242
C9JEG3;Q9UBQ6	EXTL2	13.5623	11.7201	11.7768	12.7218	12.0583	11.3714	11.6051	12.8503	12.6021	12.1151	13.8162	9.58363	11.5469	12.6373	11.6725	13.7	11.9657	13.4794	12.1657	12.9896	11.8334	10.4103	12.9763	12.3726	13.9341	9.6111	13.4633	12.2417	13.9274	12.3636	12.4558	11.2108
C9JF17;P05090	APOD	23.9516	23.355	23.7929	23.4712	23.2758	22.9896	23.7873	23.5157	23.8364	23.2563	24.0707	23.4137	23.8166	23.6906	23.8062	23.0693	24.5505	23.5511	23.9495	23.5109	23.6849	23.0352	23.7515	23.5655	23.9686	23.0253	24.1348	23.1137	23.9297	23.9523	23.8935	23.2189
C9JHR8;F5GZZ9;Q86VB7;Q86VB7-2;Q86VB7-3;Q86VB7-4	CD163	15.3564	15.0316	15.6151	14.5053	16.0392	14.7106	15.4641	15.3052	15.1059	14.5552	16.1956	15.0176	14.7616	15.6292	16.0981	15.9391	15.4447	15.3836	15.53	14.4471	15.7755	14.2143	15.4444	15.078	15.0817	14.3203	16.2665	15.3646	14.7196	15.3779	15.6547	15.9021
C9JI87;P21796	VDAC1	13.0708	11.4605	12.9766	12.336	13.4134	14.1015	12.6809	12.7585	12.0792	10.8203	12.9204	13.1921	13.3901	14.5293	12.3235	11.9014	11.7781	11.188	12.1809	12.1884	13.5866	13.2674	12.7856	12.2937	12.2361	14.0721	13.4303	13.8339	12.0793	13.6001	12.7884	13.6849
C9JPQ9;C9JU00	FGG	22.0246	21.4523	22.1426	21.8819	22.1331	22.1297	21.5433	21.7102	21.7362	21.6407	21.0731	21.689	22.0105	22.1466	22.1896	22.2951	21.5634	21.6737	22.4465	21.8863	22.1252	21.9005	21.5659	21.8219	22.3195	21.6047	21.8086	22.0714	21.9351	21.5097	22.2848	22.4053
D3DQH8;P09486	SPARC	12.1926	16.1658	12.2739	13.5943	10.7256	13.3229	12.875	12.3153	12.2759	12.5943	13.2525	15.6166	12.9509	11.9597	10.305	14.8787	12.0095	11.0457	11.3009	12.9907	10.1535	11.0171	12.8448	12.3966	13.0311	13.556	12.2528	11.062	12.1219	11.4413	11.7666	12.325
D3YTG3;H0Y897;Q7Z7G0;Q7Z7G0-2;Q7Z7G0-3;Q7Z7G0-4	ABI3BP	16.4105	15.9399	15.7474	15.2036	15.5835	14.2822	16.1576	16.1848	15.8775	16.3425	16.4184	15.5432	16.6331	15.4935	16.1892	16.3048	16.8888	15.6449	16.5601	15.4173	15.8207	11.8379	16.7194	14.2224	15.9523	16.3877	16.5246	15.6746	16.047	14.0328	16.2328	16.094
D6R934;P02746	C1QB	21.8876	20.9682	21.441	20.4161	21.8247	21.1687	21.7604	21.3387	21.4658	21.7149	21.3933	21.1653	21.1719	21.6927	21.5755	21.1453	21.9464	21.1871	21.8657	20.5874	21.6962	21.37	21.7842	21.6048	21.7325	21.3653	21.7522	21.426	21.3995	21.885	21.4243	21.1718
D6RD17;P01591	IGJ	11.3796	12.1376	12.568	14.1011	12.2854	13.6874	12.5733	14.8959	10.9283	12.9186	12.1206	12.7519	15.0238	10.2217	11.6354	11.7621	12.4689	11.5155	13.2958	11.2671	14.3462	11.3443	15.2106	15.1862	14.519	10.9657	13.5845	14.5158	15.3706	13.8574	12.2445	11.3548
D6REX5;P49908	SEPP1	20.0384	20.3122	19.0106	20.2078	19.5702	19.7892	19.6053	19.2797	19.9356	20.0808	20.123	19.5571	19.641	20.073	19.9038	18.7437	20.5415	20.3524	19.1972	20.0176	19.8819	19.6842	19.556	18.6565	19.9025	19.6845	20.3714	19.836	19.905	19.7674	19.9201	19.1134
D6RF35	GC	25.0352	25.0026	24.9729	24.8938	25.0733	25.1054	24.9562	24.9956	24.7454	24.7304	25.0139	24.9467	24.6372	24.8956	24.967	24.6512	24.4685	24.8225	25.0148	24.9583	25.1996	24.9637	25.0072	24.8748	24.7402	24.6136	24.7138	25.1498	24.5341	24.8223	24.9626	24.7741
D6W5L6;H0Y7V6;P07988	SFTPB	11.7081	13.2482	12.3511	15.1994	13.8774	11.9961	14.2107	12.0633	16.2449	12.9303	14.483	10.9027	13.0229	15.2323	15.3359	14.4421	10.8105	12.2802	10.388	15.55	12.8879	11.6646	14.5075	11.7844	15.8949	10.9769	10.5637	12.0191	12.5142	16.6588	14.9935	13.166
E5RFR9;P63151;P63151-2;Q66LE6	PPP2R2A;PPP2R2A;PPP2R2A;PPP2R2D	16.0192	15.4914	15.2006	15.774	15.2745	14.6003	16.194	16.0966	15.2787	16.0135	16.1891	16.0788	15.7839	15.7275	16.4228	15.6761	16.538	16.37	15.6867	15.8469	15.7169	15.5458	16.3501	15.1792	15.8196	16.0062	16.6841	16.3524	16.3119	15.5538	16.2735	15.3123
E5RHN3;Q8TDQ0;Q8TDQ0-2	HAVCR2	13.1388	10.3119	13.702	12.4722	13.6587	10.8352	14.107	11.5128	12.3246	10.9708	13.3127	12.7365	12.3796	13.2688	12.209	13.0158	13.1647	12.9425	13.0529	10.3678	12.5784	12.8397	12.4683	13.4639	12.3069	11.1579	13.3555	11.2218	11.8627	14.2692	11.9882	13.4949
E5RIA2;E7EUF1;Q13822;Q13822-2;Q13822-3	ENPP2	11.8467	12.2734	11.1472	11.6583	11.1389	11.5774	12.1451	11.3332	11.5424	12.4667	12.0117	11.234	12.6426	11.6609	12.0837	11.871	12.3843	11.7055	11.5169	12.8535	10.2121	9.8079	13.0664	11.9433	11.7753	11.4803	12.1653	11.6095	12.2186	10.7439	11.7458	12.4687
E7EMS2;G3V2V8;G3V3D1;G3V3E8;H0YIZ1;J3KMY5;P61916;P61916-2	NPC2	16.5691	16.3681	16.6671	16.7443	16.5765	15.727	17.1353	16.5188	16.6584	15.8739	16.6522	16.4848	16.5135	16.4031	16.0186	15.8438	16.5661	16.086	16.5709	16.4344	16.9213	15.7538	16.748	16.6552	16.2649	15.6273	16.6536	16.1359	16.5118	16.7217	16.1194	15.671
E7END6;P04070;P04070-2	PROC	18.4432	18.4326	17.9772	18.1012	18.1709	18.5474	18.2042	18.7566	18.4675	18.5198	18.3916	18.496	18.2492	18.3933	18.6943	18.3144	18.3586	18.7483	18.4694	18.2761	18.2919	18.1663	18.2119	18.4906	18.2884	18.4856	18.3089	18.3447	18.0291	18.4168	18.2941	18.3106
E7ENS9;H7BXU4;M0QYX2;M0QZ42;M0QZG5;M0R0P0;Q9H2X3;Q9H2X3-10;Q9H2X3-2;Q9H2X3-3;Q9H2X3-4;Q9H2X3-5;Q9H2X3-6;Q9H2X3-7;Q9H2X3-8;Q9H2X3-9;Q9NNX6;Q9NNX6-10;Q9NNX6-11;Q9NNX6-12;Q9NNX6-2;Q9NNX6-3;Q9NNX6-5;Q9NNX6-6;Q9NNX6-7;Q9NNX6-8	CLEC4M;CLEC4M;CLEC4M;CLEC4M;CD209;CD209;CLEC4M;CLEC4M;CLEC4M;CLEC4M;CLEC4M;CLEC4M;CLEC4M;CLEC4M;CLEC4M;CLEC4M;CD209;CD209;CD209;CD209;CD209;CD209;CD209;CD209;CD209;CD209	20.5036	20.3423	20.4285	20.4318	20.6647	20.5906	20.28	20.4084	20.0033	20.1857	20.2338	18.6791	20.3099	20.7493	19.4135	20.7154	20.5274	20.6348	20.5353	20.7093	20.5661	18.9924	20.2878	20.6444	20.1225	20.453	20.8698	20.5891	20.5289	20.2417	20.3097	20.6036
E7EQB2;E7ER44;P02788;P02788-2	LTF	15.8797	14.0995	14.7228	14.6434	12.6975	11.9795	14.5401	15.2219	15.0698	12.6339	15.0782	14.7198	14.8839	15.4876	14.1612	16.0624	15.2723	15.0595	13.7318	13.2915	13.9305	13.0181	12.77	14.7852	12.4946	14.2831	14.0681	11.2949	14.4438	11.7987	11.598	15.2553
E7ES19;P35443	THBS4	14.7728	14.0597	14.8729	14.5825	14.4294	13.2814	14.6504	14.0988	14.2874	14.4465	15.3666	14.111	15.0486	13.4376	14.9708	15.4222	14.8996	13.9343	14.6149	13.9726	13.8112	13.9256	14.4614	13.6082	13.8731	13.6517	14.3208	13.5321	14.5852	13.5677	14.888	14.4929
E7ESX1;Q9H2X0;Q9H2X0-5	CHRD	20.421	20.2692	20.9303	20.326	20.051	20.708	20.6652	19.927	20.0333	20.2672	20.7727	20.6155	20.3367	20.3096	20.4524	20.9282	20.4654	20.0267	20.5173	20.3438	20.435	20.6588	20.4483	20.5651	20.7413	20.9263	20.1092	20.9657	20.5376	20.2746	20.2823	20.5213
E7ETH0;G3XAM2;P05156	CFI	22.0551	21.7195	21.5222	21.7313	21.822	22.0489	21.6366	21.8353	21.7056	21.7909	21.4609	21.5031	21.3791	21.9309	21.7682	21.6403	21.7595	21.8303	21.5075	21.9582	21.8261	21.7621	21.5899	22.0958	21.9072	21.705	21.5515	21.5576	21.353	21.511	21.8225	21.7956
E7EU09;P11362;P11362-10;P11362-11;P11362-12;P11362-13;P11362-14;P11362-19;P11362-2;P11362-20;P11362-21;P11362-3;P11362-4;P11362-5;P11362-6;P11362-7;P11362-8;P11362-9	FGFR1	16.7164	16.1145	16.5826	16.435	16.5588	16.2154	16.4744	16.2394	16.4522	15.8658	16.4642	16.0777	16.7579	15.8036	16.6525	16.1664	17.2707	16.2974	17.0294	16.7093	16.9121	16.5574	16.4409	16.7279	16.7423	16.5882	16.792	16.4247	16.7724	16.5656	17.1117	16.5515
E7EUT5;P04406;P04406-2	GAPDH	12.8211	12.9332	9.90824	16.3661	13.9152	10.7269	12.4084	11.9632	14.6144	11.2559	17.6027	16.4844	17.2288	11.6809	11.0348	16.1661	12.9207	12.8179	13.1313	13.581	10.5061	13.9184	11.9857	10.528	13.1813	10.6494	11.8031	10.3617	15.5818	14.8199	10.8553	12.2006
E7EX29;P63104	YWHAZ	15.4917	15.094	14.529	16.4073	15.0262	14.6554	14.5758	14.7338	14.6162	14.2185	16.9163	16.6434	17.2698	14.3944	14.4034	15.7941	15.5385	14.8642	14.784	15.513	14.8919	14.7003	14.6249	14.3107	14.674	14.413	14.6939	14.1163	15.2333	14.7701	14.6289	14.3006
E7EX60;E9PEP6;O14786;O14786-2;O14786-3;Q5T7F0	NRP1	15.5719	14.159	12.7877	13.9857	15.0587	13.4158	15.8851	14.0889	14.8735	14.9216	15.7991	15.4224	14.7243	15.1986	15.0551	13.9047	15.6433	15.1536	14.3994	13.5745	14.1897	12.0514	15.5987	16.087	13.9191	16.4182	15.453	12.2347	13.6974	15.4376	13.3148	14.737
E9PC84;J3QSU6;P24821;P24821-4	TNC	14.1692	12.4598	13.2447	13.4574	13.7637	14.2293	12.6318	13.6579	11.8222	14.1516	14.1677	14.524	12.8483	14.0042	13.4281	12.8493	13.4491	14.292	12.8611	11.7805	13.8334	12.7532	13.1625	13.9477	12.3964	12.8397	13.8893	14.156	13.7063	12.8478	11.8201	12.7739
E9PEK4;P07333;P07333-2	CSF1R	14.8784	13.8161	15.1365	14.7444	15.5231	13.7303	15.1765	14.6206	15.1286	14.2187	15.7866	14.9654	15.236	14.3086	14.4171	15.0928	13.8606	13.7415	15.4418	13.5765	14.3782	13.2046	14.8264	14.3239	14.0002	14.8975	15.5303	14.6416	14.7742	15.4446	13.9865	15.2027
E9PHK0;P05452	CLEC3B	21.5111	21.801	21.4876	21.4802	20.6528	20.802	21.4925	21.6098	21.2873	21.5701	21.437	21.7497	21.5985	21.3991	21.1525	21.1964	21.8561	21.7798	21.4816	21.3961	20.8494	20.9778	21.4404	21.4952	21.4531	21.6356	21.1378	21.5076	21.6146	21.5119	21.1211	20.7799
E9PIM6;E9PNQ8;P04216	THY1	15.2663	14.7689	14.9107	14.829	14.2891	14.0269	14.9756	14.8474	14.5013	13.7053	15.8169	14.0652	14.3309	14.4173	13.7608	14.0768	15.3401	14.672	15.1623	14.3838	13.8587	13.9861	15.1178	14.4981	14.5575	13.6016	15.5166	14.2287	14.3736	14.5466	13.693	13.9898
E9PK25;E9PP50;G3V1A4;P23528	CFL1	10.5697	10.625	10.6214	14.6537	9.29091	11.5585	9.94683	10.1081	10.7742	10.9638	15.6047	14.9746	15.7427	12.3083	10.8199	14.5062	12.1268	10.8991	11.8773	11.0886	10.7835	10.3972	11.5305	12.3151	10.5323	11.1098	13.0164	13.0243	10.4645	10.6018	10.9406	11.9994
E9PN95;P11684	SCGB1A1	16.5797	16.4749	16.6339	17.1581	17.2981	17.0733	16.8858	18.0791	15.3765	15.1837	18.0277	17.3201	17.5205	17.3861	15.8453	16.0613	16.0687	16.5993	16.8443	16.8933	17.2039	16.6122	16.7965	18.148	15.8962	15.8271	17.5083	17.0706	17.1505	17.6246	15.5613	16.2466
E9PNW4;E9PR17;P13987	CD59	18.2629	17.9867	17.9252	18.4209	17.3288	17.1648	18.3832	17.9365	17.9891	16.6909	18.4851	17.7672	17.1416	17.6141	15.8318	16.599	17.9697	17.6114	17.9325	17.9093	17.0753	17.1025	18.0152	17.801	17.7254	16.7301	18.2989	17.5528	16.9573	18.1313	15.5746	16.5592
F2Z2G4;F2Z2G5;Q8IUB2	WFDC3	20.3144	20.184	20.4908	20.2255	20.2933	20.6672	20.189	20.2423	19.4417	20	19.7242	20.3435	20.0884	19.8951	20.1408	20.3517	20.7769	20.5303	20.8566	20.8834	20.8851	20.9282	20.6323	20.9421	20.6993	20.928	20.3917	20.9943	20.5757	20.7363	20.8111	20.7985
F2Z393;P37837	TALDO1	22.2815	22.3537	22.874	22.3739	19.801	21.5669	21.1885	22.3869	20.8431	20.0358	22.536	22.7391	22.5326	22.1768	22.6116	22.1042	21.4027	17.3452	22.5556	21.7653	22.1527	21.5861	22.7753	22.7924	22.5709	23.1389	22.7663	22.3301	22.5727	22.4578	21.8802	17.5102
F5GXJ9;Q13740;Q13740-2	ALCAM	15.7297	15.4972	15.5493	14.542	15.7418	13.4763	15.88	16.2169	13.019	16.3094	15.8435	15.6354	15.5701	15.9296	16.6033	15.6387	14.4957	16.4165	16.2988	15.4168	15.9326	12.3729	16.1506	14.7898	15.9131	15.7607	16.289	16.1403	15.6666	16.0659	15.9854	15.9907
F5GXS0	C4B	21.3914	21.642	22.0306	19.3854	22.0094	22.462	22.9916	21.6249	21.6445	22.3839	21.4617	21.4961	22.3971	23.1863	21.6	21.5906	20.7583	21.6701	21.9767	19.7616	21.9589	22.2531	22.7932	21.9939	21.9282	22.7223	22.6341	22.2999	22.4518	22.8669	22.3207	22.1522
F5H4B6;Q8IZ83;Q8IZ83-3	ALDH16A1	20.2423	19.5387	20.2283	19.9516	20.1883	20.6253	20.1688	19.7936	19.6578	19.7121	19.9741	20.1261	20.1398	20.0132	20.204	20.9112	19.9751	19.8276	20.3718	20.0926	20.2382	20.0317	19.9832	20.1485	20.3327	20.2481	20.1766	20.224	20.0347	20.0968	20.4537	20.6638
F5H4K4	CIT	21.4929	13.319	16.6542	11.6591	13.4719	14.361	17.0954	17.8862	16.3795	16.3094	20.211	12.0241	17.8782	19.0116	22.4621	11.1589	17.9274	16.641	10.3293	13.1788	14.4662	15.6217	14.2196	11.9155	21.9442	19.2833	14.4453	19.6491	21.8496	22.7749	15.9942	18.9498
F5H6E2;I3L168;I3L204;I3L3F5;I3L3Y6;I3L4D4;I3L501;O00159;O00159-2;O00159-3	MYO1C	16.4091	13.3048	16.5313	13.9262	14.1166	16.4396	16.2863	14.0334	13.7911	16.2616	15.9679	14.8911	14.1108	13.2731	14.195	12.4111	15.2397	16.0083	14.1459	16.3996	16.7847	16.4408	16.4442	15.6319	12.4922	15.9333	14.7	13.3482	16.358	15.5963	13.5628	13.8771
F5H8B0;P08709;P08709-2	F7	15.9195	15.9982	15.9749	15.9934	15.7972	16.3617	15.3053	16.1604	16.171	16.2081	15.9163	16.1769	15.4615	15.79	16.577	15.9404	16.4146	16.3352	16.4051	15.8289	15.743	16.063	15.688	16.0606	15.8879	15.8195	16.1161	15.7488	16.1742	15.5431	15.9888	15.9866
F6X2W2;Q7Z3B1;Q7Z3B1-2	NEGR1	15.2043	13.4046	15.7582	13.0698	15.2594	11.9653	15.3957	12.8326	11.2178	12.894	13.8855	13.0936	15.0121	12.9127	14.6668	12.8169	15.7661	13.056	12.2427	12.6901	13.1852	12.1	13.9841	14.5408	13.3191	12.1307	13.3313	10.8393	14.6328	14.4942	14.9588	12.7417
F8VYK9;P24592	IGFBP6	18.9023	18.743	18.6162	19.5028	18.8163	18.5255	19.048	19.2931	19.2189	18.813	19.3855	18.733	19.4042	18.642	18.2854	18.6253	19.4937	18.498	18.6472	19.0926	18.1014	18.6687	19.2473	18.7611	19.4401	19.3095	19.2601	18.9618	19.3319	19.2459	18.7591	18.4635
F8W8W7;J3KQ45;O43493;O43493-2;O43493-3;O43493-4;O43493-5;O43493-6	TGOLN2	12.1069	12.9153	14.5027	12.7609	13.4423	13.1302	13.5195	12.3895	11.8557	11.572	13.6537	13.5322	12.9314	14.4217	12.2798	14.7094	12.875	12.8059	12.3949	11.1751	12.8813	12.2609	13.0389	12.5791	14.026	12.9236	13.8131	13.8897	12.3797	12.4288	12.0007	13.3717
F8WEI7;P09382	LGALS1	13.8371	13.3975	12.509	13.9074	14.0995	14.3139	14.3057	14.1361	13.5971	14.0043	14.0701	14.4862	14.2011	11.8323	12.4396	14.2213	14.0597	13.8769	13.3085	13.3527	12.1202	12.1802	14.042	14.1229	12.1584	12.9542	13.922	11.3835	12.8478	13.9735	14.0935	13.3239
G3V0E5;P02786	TFRC	15.8089	15.724	14.9575	15.3502	14.6739	13.838	15.5255	16.8949	15.4097	13.8122	16.7445	15.3268	15.3758	13.5772	16.8766	16.121	15.8473	14.7765	15.1857	14.6612	14.5749	14.2271	15.3778	15.5275	15.9238	15.2844	14.1166	15.2179	15.3863	16.6079	16.9424	12.1565
G3V2W1;Q9UK55	SERPINA10	18.5589	18.0638	17.961	17.6406	18.0369	18.5926	18.08	18.1499	17.7889	17.8971	17.9787	18.0718	17.4153	17.9353	18.3126	17.7717	18.398	18.1413	17.8535	17.6856	18.0689	18.2204	18.1099	18.312	18.2273	17.5569	18.3508	18.0542	17.9848	17.5406	18.3539	17.7808
G3V3A0	SERPINA3	21.509	20.322	20.9341	20.8901	21.2123	21.5769	20.9015	20.9628	20.6225	21.0074	20.3432	20.6302	20.2932	21.3231	20.7679	20.854	21.1955	20.498	21.0534	20.852	21.1451	20.9306	20.99	21.2458	20.9914	20.9244	20.7771	20.4885	20.8843	21.3529	20.8153	20.9039
G3XAK1;P26927	MST1	19.0046	18.1073	18.7178	18.812	18.6371	18.5876	18.4938	18.3845	18.6426	18.7353	18.6753	18.6267	18.3951	18.3094	18.7367	18.4675	18.5728	18.1939	18.5408	18.6865	18.702	18.2921	18.5859	18.5679	18.6042	18.5891	18.5171	18.518	18.4613	18.299	18.2754	18.2193
G3XAP6;P49747	COMP	16.0882	15.8656	15.842	16.6576	15.4257	14.4532	16.709	16.1272	15.9651	16.2674	15.597	15.4274	16.486	15.2522	15.9632	16.0535	15.6974	15.9018	15.7346	15.9371	15.0592	14.9293	16.5175	15.754	15.2565	15.4072	15.5649	14.2931	16.6502	15.5671	16.0812	15.9957
H0UI80;Q8IXH7;Q8IXH7-4;X6RLT1	TH1L;NELFCD;NELFCD;NELFCD	13.1776	10.9132	11.8158	12.7966	13.1591	11.6288	13.4697	12.0283	13.4867	10.5901	12.7625	11.5481	14.6107	13.0546	13.9051	10.5752	15.9075	13.1225	12.2298	12.019	11.6362	14.8946	15.9232	14.5977	11.6059	15.6742	13.1335	12.8939	11.8189	10.7949	15.7045	11.7559
H0Y5E4;H0YCV9;H0YD13;H0YDW7;P16070;P16070-10;P16070-11;P16070-12;P16070-13;P16070-14;P16070-15;P16070-16;P16070-17;P16070-18;P16070-3;P16070-4;P16070-5;P16070-6;P16070-7;P16070-8;P16070-9	CD44	17.7922	17.8617	17.6581	17.1099	17.7684	17.1974	18.4438	17.8905	17.698	17.611	18.1376	17.7905	18.0988	17.801	18.0674	18.0077	18.3484	17.9184	17.7669	17.6386	17.5214	17.2692	18.2962	17.7271	17.6328	17.8964	17.815	17.7656	17.9684	18.1057	17.865	17.8607
H0Y755;M9MML0;P08637	FCGR3A	16.733	16.0916	17.1979	16.1979	16.8369	16.7319	17.0184	16.4284	16.67	17.0883	17.415	16.8806	16.8651	16.6303	16.5388	17.6243	16.8492	16.6223	17.1777	16.4714	17.5487	16.0601	17.1505	16.6292	16.9419	17.1289	17.0569	16.6608	16.7375	16.9758	16.8188	17.6807
H0Y9I8;H0YA77;Q9H799;Q9H799-5	C5orf42	14.6637	13.1683	13.9875	13.9996	15.1974	15.8991	12.5291	12.5689	16.8999	14.0515	16.0463	11.772	13.8698	15.9044	14.1834	15.2453	12.0386	13.1217	14.2731	15.756	16.4969	14.5317	11.9794	14.7469	15.0019	13.0241	14.1871	14.2484	13.0595	12.3492	14.6173	14.9341
H0YAC1;P03952	KLKB1	20.3751	21.5277	21.4643	21.6556	21.1086	22.1032	21.3794	21.959	21.2482	21.6248	21.6028	21.5552	21.7768	21.0665	21.8779	21.7658	20.787	21.888	21.5465	21.4025	21.1114	21.9651	21.4417	21.8413	21.3201	21.8611	21.8573	21.5191	21.7644	21.1644	21.8934	21.7579
H0YBY3;P17900	GM2A	15.7728	15.3439	15.594	15.5435	15.5517	14.5427	15.7867	14.9579	15.3042	14.5278	15.8722	16.0472	15.0596	15.4749	14.1375	15.5837	15.224	15.0728	15.4704	15.0522	14.9526	14.8303	15.8689	15.746	15.3738	14.8546	15.1538	15.972	15.5124	15.8538	14.2227	15.1029
H0YJJ2;Q8NDG6;Q8NDG6-2	TDRD9	14.7898	16.0039	13.5456	12.4357	11.1045	11.117	9.90126	14.0342	13.2773	14.0091	14.4883	12.5448	14.5243	16.071	12.9113	10.9912	14.7333	17.2466	16.7641	14.5401	16.461	11.5959	13.7384	13.1168	15.3716	12.1002	17.5656	13.8744	14.1722	13.4978	17.3508	15.8757
H0YK75;H0YNW8;Q7Z2Z2;Q7Z2Z2-2	EFTUD1	13.9298	13.7308	16.6788	17.4401	17.5347	16.6384	17.5318	16.7707	17.6651	17.7038	18.2811	16.5134	17.6567	16.4042	17.3767	18.6837	15.0976	17.8107	18.216	19.0772	16.8878	17.5322	17.7815	17.8826	15.09	17.163	18.0161	14.6014	17.3223	17.3896	17.433	14.5783
H0YL18;P61769	B2M	17.0506	16.9014	17.272	16.794	17.2877	17.0705	17.0226	16.554	16.8988	16.4837	17.6681	17.9601	16.9932	17.3782	16.3412	16.2431	16.9837	16.9605	16.5663	17.4259	17.193	17.6242	16.8695	18.3472	17.2455	17.549	17.3683	17.173	16.045	17.3618	15.4126	15.8131
H3BQN4;J3KPS3;P04075;P04075-2	ALDOA	13.1418	13.9027	13.6916	14.6479	13.5788	12.0717	14.0273	10.8621	12.7029	14.0675	15.5354	15.4727	16.0157	13.2258	14.3012	14.8477	13.9509	14.1208	13.302	14.0682	13.7978	12.8834	13.6324	13.6122	13.3742	13.8052	13.4683	13.4017	13.8786	13.8621	14.212	11.5214
H3BTN5;P14618;P14618-2	PKM	14.1043	13.6764	13.7335	15.1807	13.3455	13.5331	13.455	12.8192	14.0711	14.4788	16.4517	15.6164	16.0139	11.4522	13.9897	15.2885	13.6654	14.0251	13.2525	12.8384	13.2627	10.9872	13.5168	13.7948	13.0985	14.1734	13.5763	13.2556	14.2722	13.5332	14.3723	13.3533
H7BYD9;P19021;P19021-2;P19021-3;P19021-4;P19021-5;P19021-6	PAM	15.8284	15.9306	16.0082	15.3148	15.5331	12.4603	15.8171	15.9704	15.3381	15.8468	15.8031	15.7575	15.6683	15.7161	15.5184	15.7763	16.2938	15.7362	15.6445	15.7779	15.4152	15.295	15.3137	15.9506	15.5465	15.9693	15.7356	15.8559	15.773	15.7855	15.41	15.2093
I3L145;P04278	SHBG	19.296	20.8894	20.6234	19.7607	20.0654	19.1574	19.4023	20.1773	19.7652	19.9652	19.9507	20.0266	19.3078	20.5588	20.8595	18.5467	19.1869	20.9905	20.459	20.5162	21.0294	19.9219	20.1557	20.1428	19.7954	19.8081	19.6994	19.8132	19.3839	20.6999	20.5569	18.5039
iRT-Kit_WR_fusion	NaN	22.0397	21.6877	22.1658	22.021	22.0445	21.9262	21.9956	22.2014	22.1145	21.9987	22.3362	22.2404	22.0183	22.2822	22.3889	22.2242	22.3942	22.1888	22.5261	22.3034	22.3333	21.8483	22.1684	22.2749	22.3298	22.2094	22.1023	22.3518	21.8553	22.0186	22.2359	22.2588
J3KNB4;P49913	CAMP	14.5339	14.1179	15.0474	14.4572	14.1885	16.1904	15.1199	14.4163	14.0283	15.8387	14.6551	14.8811	14.3828	14.2317	14.1592	15.6578	14.6231	14.7425	14.5354	13.4235	15.6095	15.5768	13.498	15.7279	14.3358	14.5824	15.0915	14.3051	14.2793	14.2245	13.6502	15.6222
J3KPA1;P54108;P54108-2;P54108-3	CRISP3	17.2192	17.2213	17.6914	17.1011	17.8682	17.0961	17.9378	18.2958	16.8253	17.8134	18.0656	17.6451	18.2745	17.5524	17.7005	17.9368	17.2512	17.0805	17.8981	16.8599	17.7506	16.8592	18.0578	17.85	17.046	17.9737	18.2203	17.351	17.5248	17.6918	18.0814	17.8064
J3KPY9;P58335-4	ANTXR2	13.3649	12.9111	14.0808	13.2093	10.9219	12.0816	13.9387	14.4905	13.6383	14.3742	14.5791	14.8695	13.6577	13.656	14.453	13.8612	14.4326	14.0269	14.1098	13.2416	13.5033	9.9272	13.9745	13.3127	13.5026	12.5745	13.2137	12.9874	13.5628	12.5999	13.0818	12.8083
J3QLR4;P12821;P12821-2	ACE	10.9667	14.0021	11.1569	12.672	13.7688	11.9866	13.6548	13.4701	11.9416	12.9809	13.4949	12.6082	14.7037	11.7134	12.9729	12.8949	12.1362	11.3027	12.3453	12.3132	11.3544	11.8734	13.8513	11.0324	13.1621	13.3912	12.8967	10.3364	12.453	11.6505	13.8517	12.7116
J3QQR8;J3QQX6;J3QRQ1;J3QRT5;P13598	ICAM2	15.5968	16.3582	16.3983	15.6139	14.8167	14.5186	16.2206	15.847	15.3158	15.8941	16.253	14.2228	16.2649	14.6872	16.2434	16.4203	15.5532	16.2708	16.4343	15.0408	15.1464	15.2417	16.4724	16.0755	16.051	16.2238	15.9133	15.7825	15.7778	15.5348	15.3685	16.5237
K7EQ48;P06744;P06744-2	GPI	14.1082	13.6411	14.6013	15.414	13.2949	12.3069	14.0733	16.4479	16.1866	13.745	17.0301	14.1892	14.7366	13.6651	12.3995	14.7022	13.8298	11.6392	14.5809	14.239	12.1717	13.9145	14.7606	14.8523	10.8581	11.1835	15.7903	14.3492	13.9302	15.8408	14.5869	15.1151
K7ER74	APOC4-APOC2	22.6568	22.9401	22.763	22.9745	21.932	23.5811	22.3187	23.3221	22.5056	22.8693	23.0727	23.4284	23.0445	22.6005	22.8716	24.2612	22.6703	23.7206	22.3751	22.689	21.8659	22.9948	22.7575	23.5882	22.9314	23.4679	23.0057	23.0193	22.9616	22.4798	22.6753	24.1277
K7ERG9;P00746	CFD	20.9653	21.0926	20.9272	21.7846	20.6379	20.637	21.2862	21.2159	21.3085	20.762	21.6372	21.0192	20.5867	20.8825	19.9973	20.489	21.2578	21.3003	20.9677	21.6107	20.6871	20.7638	21.0626	21.2006	21.3917	20.7123	21.6675	20.8667	20.7475	21.2434	20.0961	20.4755
K7ERI9;P02654	APOC1	23.3317	23.6138	23.2603	23.1809	22.7424	23.4462	23.0326	23.4837	22.7538	23.5661	23.5573	24.0736	23.1077	22.9375	23.3791	23.6421	23.8256	24.4159	23.272	23.339	23.1942	23.1545	23.2298	23.8799	23.3229	23.6175	23.3587	23.7838	23.3878	23.1118	23.1861	23.7914
K7ESC4;Q6UWP8;Q6UWP8-2	SBSN	13.9467	13.0421	12.3814	13.6317	12.1374	11.2532	13.9452	13.3196	13.3042	11.3678	12.9484	12.4393	13.218	12.9846	10.6504	12.2457	14.549	13.0077	12.8605	13.0299	12.0718	11.4568	13.6148	13.1128	13.2343	11.8122	13.4705	12.476	13.2467	14.0077	10.8007	11.8698
M0R009	A1BG	23.8469	24.1268	24.2568	23.7975	24.3034	23.8926	24.1637	24.0298	23.878	23.9554	24.2465	23.9192	23.8943	24.1588	24.1802	24.1586	23.2703	23.8858	24.2254	24.0135	24.0786	23.8585	24.1466	24.2462	23.9668	24.1149	23.9321	24.0863	24.0626	24.1246	23.9166	24.1092
M0R1Q1	C3	14.1592	13.8924	14.5472	14.2016	13.8463	14.4447	14.239	13.9175	14.3538	14.0441	13.7643	13.9296	14.2948	13.6146	13.8977	14.1755	14.2592	14.0808	14.7111	14.3519	14.5502	14.5088	14.5364	14.6636	14.5749	14.9428	14.0662	14.7545	14.5689	14.4469	14.2993	14.619
O00187	MASP2	19.5415	19.0875	18.9286	19.3517	19.3549	19.5405	19.1732	18.4253	18.5892	19.1888	19.3668	18.7914	18.0247	19.2625	18.8513	17.8805	19.4699	19.6421	19.0483	19.2332	19.1706	19.0982	19.2548	18.4597	18.5907	19.3663	19.6054	18.9497	17.9849	19.1773	18.934	18.3167
O00391	QSOX1	17.9822	18.3176	18.4706	18.134	18.0524	17.4129	18.4981	18.0383	17.7989	18.1483	18.0574	17.9806	18.2679	18.1476	17.9321	17.9349	18.4124	18.3568	18.1786	18.2747	18.1761	17.6412	18.577	17.8338	17.9607	18.1096	18.1015	17.9498	18.1029	18.3741	18.1329	17.7256
O00487	PSMD14	16.609	16.6128	17.1906	16.4239	16.4811	12.8054	16.2962	17.369	16.566	16.769	17.2715	16.5704	16.6184	16.5236	17.0901	16.1647	17.087	17.2884	16.9989	13.201	17.6952	16.38	16.3803	16.2592	17.0142	16.2867	16.7599	17.6078	17.0459	16.454	16.4025	16.3328
O14498	ISLR	14.8338	14.3992	14.8681	14.5436	14.4576	14.4362	14.6165	15.0314	14.5482	14.7762	14.8701	14.8639	14.9249	14.878	14.8252	14.6058	15.5698	14.6283	14.8832	14.7863	14.6979	14.0395	14.7507	14.5381	14.4307	14.3709	14.7127	14.7808	14.623	14.2113	14.66	14.4072
O14791;O14791-2	APOL1	16.3915	17.7774	17.3483	18.1717	17.5372	18.137	16.7165	17.7538	17.1176	17.7525	17.4181	17.8249	17.8541	16.9533	17.8481	18.0829	17.9967	17.9151	17.3109	17.8141	17.4285	18.5392	16.9093	17.7772	17.3869	18.4464	18.1615	17.9389	17.9247	17.6621	17.8785	18.1035
O15060	ZBTB39	12.315	10.8331	13.037	13.1366	11.1481	13.0363	14.061	13.0424	12.0552	12.5462	12.4556	12.114	11.5253	12.5605	11.2672	11.619	13.6132	12.9412	11.0616	13.6553	12.9957	11.2058	15.2007	10.4372	13.2311	12.8425	13.7324	11.5444	10.7586	11.8622	18.0529	12.7736
O15195;O15195-2	VILL	14.0864	13.5	14.7633	13.8131	13.8998	13.9931	12.8475	13.2291	12.9645	11.1358	13.9135	14.0451	12.7323	13.9161	14.5104	12.9658	13.6482	13.0609	14.1454	13.4199	14.0512	13.5256	13.7882	14.0443	14.2882	14.1	13.9206	14.6069	13.9164	13.8325	14.5702	15.2374
O15204;O15204-2	ADAMDEC1	15.9604	16.0425	16.2629	15.5341	15.8256	14.765	16.2068	15.8024	15.4411	15.5484	15.2127	16.2804	16.184	15.9027	15.3154	15.7418	16.4364	15.6126	15.4252	14.8268	15.0705	15.5945	16.1883	15.6937	15.6825	16.0119	16.0213	16.0837	16.1868	15.8568	15.7403	15.4264
O43866	CD5L	19.1654	19.6928	19.6984	19.1448	19.5971	19.7177	19.1713	19.1703	19.2369	20.1733	20.4181	19.8081	20.3962	19.8548	19.8046	19.2029	19.2608	19.5052	19.995	19.0535	19.6062	20.0464	19.1933	19.7293	19.1434	20.2588	19.2955	19.3874	19.2198	20.1371	19.7245	18.6107
O75594	PGLYRP1	15.1016	14.5323	14.6031	14.8065	14.6224	14.5818	14.9056	14.9639	14.772	15.2738	14.6873	14.8989	14.8556	14.4039	14.3868	14.6558	15.4511	14.6532	15.2434	14.8788	14.8898	14.7409	14.5823	14.8979	14.4694	14.5046	15.0316	14.483	14.0205	14.7748	14.3808	14.6136
O75636	FCN3	20.9633	21.0389	19.7873	19.108	21.1264	20.6942	20.6554	20.9919	20.4816	20.8234	20.3674	20.3205	19.949	20.5619	20.3484	19.8157	20.4117	21.0134	20.2728	20.4161	21.0485	20.4254	20.876	21.2531	20.5315	20.979	20.7695	20.6161	20.3335	20.7342	19.9238	20.4982
O75882;O75882-2;O75882-3	ATRN	18.743	18.6384	18.8966	18.8538	18.7936	18.459	19.0361	18.7412	18.7845	19.0337	18.9206	19.0043	19.0289	18.6416	19.1102	18.7459	18.6839	18.7532	18.9689	18.6114	18.6443	18.53	18.9845	18.683	18.5324	19.0192	18.7536	18.7835	18.7879	19.0727	18.9452	18.9522
O95445-2;Q5SRP5	APOM	22.1003	22.6217	22.0779	22.1364	21.9833	21.964	21.5736	22.6185	21.7228	22.1621	22.3776	22.4782	22.1824	22.4335	22.2497	21.7334	22.6024	22.9513	22.06	22.4499	22.2417	21.8082	21.7535	22.7342	22.091	22.571	22.3633	22.3027	22.197	22.5295	22.2611	21.6928
O95497	VNN1	12.8752	16.0315	11.3039	17.1542	11.2694	13.5202	12.8469	11.1842	11.5939	12.621	10.8367	11.5681	12.8243	13.1497	13.2232	16.0298	14.4344	15.2728	11.1517	15.2863	12.0765	11.6063	11.7668	11.7537	11.9831	16.1328	13.5047	13.0501	10.1014	11.9272	11.6306	15.944
P00338;P00338-3	LDHA	15.9161	16.0813	15.8581	16.513	16.4692	15.5847	16.3085	15.9821	15.9255	15.9072	16.94	16.5109	17.2782	15.9533	16.7296	16.012	16.2502	16.6297	16.5958	16.4008	16.6356	15.65	16.1684	15.6569	15.5873	15.4033	15.6649	15.7617	15.8599	16.6101	16.3714	15.9276
P00390;P00390-2;P00390-3;P00390-4;P00390-5	GSR	14.6897	14.9993	15.461	14.1617	14.6435	13.3028	14.8907	14.0535	14.3874	15.129	14.4996	14.3935	15.3657	14.9512	12.8667	13.854	15.1588	15.2346	14.5039	13.423	15.3173	11.9185	15.0703	12.1231	14.6859	11.2185	12.9735	12.172	15.4357	15.1304	13.8987	12.286
P00441	SOD1	16.4379	16.4939	16.1665	16.4249	15.9872	15.7243	16.384	16.7872	16.2336	15.6347	16.2867	16.0149	15.9965	16.1467	15.6489	15.4814	16.6518	16.5885	16.3936	16.3473	16.2419	15.489	16.3772	16.4268	16.0739	15.7175	16.5279	15.6919	15.9198	16.4713	15.747	15.9973
P00450	CP	25.0845	24.7446	25.4071	24.8483	25.2096	25.0161	25.1887	25.0857	24.7518	24.8245	24.9532	24.9832	25.7835	25.1277	25.1715	25.1431	24.7632	24.9374	25.2965	25.1502	25.1462	24.9577	25.2086	25.467	25.1827	25.1645	25.0806	25.2873	25.6357	25.2647	25.3896	25.2217
P00480	OTC	16.9901	16.7621	14.8774	17.2199	14.731	10.7668	11.0396	15.0713	17.6003	11.1847	14.3129	17.3531	17.2471	11.7572	18.1353	16.6513	18.5982	14.2078	17.0128	11.1947	13.607	17.1046	15.493	16.8905	13.7099	17.4025	14.5693	17.9927	14.818	14.433	18.0869	11.1174
P00488	F13A1	19.6193	19.0267	19.7293	19.2914	18.8276	19.0222	20.0157	19.4929	18.2678	19.1209	19.5339	19.2556	19.6052	19.5591	19.3238	19.4787	20.0721	19.3483	19.4271	19.0913	18.8306	19.0915	19.7269	19.569	19.3529	19.5414	19.6754	19.3293	19.6121	19.562	19.1654	19.5129
P00558;P00558-2	PGK1	13.0277	11.7204	12.7899	15.7954	13.9953	11.518	12.8229	11.6798	13.2487	12.7739	16.4793	16.2845	16.5729	10.4043	11.9427	15.5085	14.591	10.3285	10.4281	13.3683	12.9353	10.5861	10.5129	11.4047	11.9663	11.2144	11.0615	12.965	12.0062	12.658	11.4654	10.8557
P00734	F2	23.5627	23.6296	23.6953	23.513	23.312	23.9513	23.6698	23.7082	23.4057	23.7198	23.5128	23.635	23.8878	23.7259	23.6943	23.6811	24.0795	23.894	23.5411	23.8141	23.507	23.6497	23.6942	23.5035	23.7648	23.9614	23.6226	23.6149	24.0639	23.6497	23.6354	23.7125
P00738	HP	17.2965	16.0666	16.6192	14.8853	14.6886	14.3224	15.8741	16.3233	16.954	13.3965	17.2441	15.4563	15.1045	14.7032	14.3934	18.1574	15.3852	16.2132	17.4045	15.8226	13.4153	13.9348	13.1797	15.1407	16.0683	14.3536	15.7403	16.7497	14.8972	15.0357	14.1419	19.7014
P00740	F9	19.7138	19.7447	19.8496	20.1743	20.0498	20.3337	19.8778	19.7633	20.2057	19.7312	19.8026	20.3578	19.8268	19.7178	19.8911	19.9931	19.3728	19.9629	19.6824	19.8906	19.7698	20.0454	19.5885	20.2105	20.2862	20.0856	19.551	20.5234	19.697	19.402	19.6264	20.0073
P00742	F10	20.0767	19.7161	20.1219	19.8526	19.7542	20.6036	19.5778	19.9614	19.7262	19.9364	20.2441	20.0169	20.3561	19.9361	19.8401	19.9641	20.1512	19.8348	20.0451	20.0626	19.8123	20.1301	19.8153	19.8824	19.9079	20.2208	20.3088	20.1458	20.3158	19.4461	19.7539	19.8948
P00747	PLG	23.8256	23.802	23.471	23.6106	23.7032	23.6212	23.589	23.8407	23.7637	23.8017	23.8165	23.6214	23.6732	23.614	23.7352	23.4726	23.5249	23.9233	23.6314	23.6578	23.7599	23.5386	23.6453	23.7454	23.5749	23.9532	23.7037	23.6464	23.624	23.5899	23.761	23.6046
P00748	F12	20.168	21.727	20.0999	21.2955	21.3402	21.3039	21.5863	21.6138	20.2331	21.3304	20.4616	21.2083	21.1532	20.5023	20.3846	20.2961	20.5566	21.8801	20.2837	21.2135	21.4745	20.937	21.9916	21.18	20.6529	21.3615	20.5911	21.2288	21.1219	20.0511	20.4977	20.5298
P00915	CA1	18.0446	17.7497	17.6244	17.4331	17.824	18.2323	17.8271	18.9883	18.267	17.5562	19.6369	18.6448	18.0897	17.145	19.0062	17.4327	19.0385	17.2854	17.6449	18.8644	17.4823	16.9549	18.0344	17.5304	18.6638	17.3447	17.7022	17.2964	17.3507	17.9927	17.6392	17.3815
P00918	CA2	16.4463	15.3295	14.8927	15.4461	15.1247	15.1167	15.3667	16.3356	16.2538	14.8171	17.1511	16.2771	15.2538	14.4542	16.5718	15.1657	16.6921	15.0645	15.7577	16.5646	14.4372	14.8765	15.0649	15.0335	15.8226	14.1846	15.4742	14.7499	15.0999	15.7835	15.5137	15.6351
P01008	SERPINC1	23.2833	23.4343	23.169	22.8502	23.0545	23.0865	23.0892	23.3943	23.0273	23.4147	23.0808	23.3901	23.3837	23.0565	23.3656	23.1168	23.4214	23.4943	23.2168	22.844	23.1756	23.0483	23.2304	22.9142	22.953	23.3746	23.0479	23.391	23.3962	23.0632	23.3381	22.9339
P01009	SERPINA1	14.1561	14.2669	14.3261	14.3568	13.5265	15.7667	15.0475	11.5562	12.9769	11.5116	11.7691	15.6981	13.84	13.8296	11.432	13.8821	12.7955	13.2563	13.0718	15.3193	16.3659	13.2049	13.6071	14.4268	14.1764	14.3823	12.9922	12.4701	14.1795	13.824	15.7557	13.3135
P01019	AGT	23.1063	22.9516	22.8783	23.2127	22.7003	23.2938	22.3769	23.2775	22.8909	23.1096	22.9376	22.8753	22.7837	22.5493	23.036	22.9965	23.398	23.1254	23.0156	22.7199	22.5405	23.1507	22.5431	23.1542	23.1223	23.6159	23.3024	22.9674	22.8237	22.7169	23.0716	23.5256
P01023	A2M	26.7227	26.8231	27.1539	26.4335	26.6767	26.6179	26.7854	26.9514	27.1596	26.7988	27.6178	27.1464	26.58	26.7979	27.2832	27.399	26.926	26.8639	27.2673	26.7694	26.8825	26.8335	26.7441	26.9871	27.2681	26.8719	27.7657	27.0095	26.5592	26.9691	27.2166	27.3943
P01031	C5	22.5513	22.4821	22.4313	22.444	22.4482	22.6134	22.3431	22.4574	22.4307	22.4066	21.829	22.259	22.1016	22.6782	22.376	22.2417	22.3903	22.4822	22.6847	22.6253	22.5778	22.4664	22.3835	22.7517	22.5461	22.232	22.0804	22.4198	22.0795	22.5551	22.3833	22.5667
P01033;Q5H9A7	TIMP1	15.3909	15.2235	15.4512	15.3215	15.4398	15.1459	15.7494	15.0967	15.253	14.5639	15.2821	15.1255	15.5421	14.9163	15.3214	15.1072	15.4721	15.1458	15.2459	15.2954	15.3755	14.84	15.6635	15.2443	15.5565	14.9528	15.3524	14.9922	15.5443	15.5264	15.3391	14.9089
P01034	CST3	21.0243	20.4801	20.9044	20.9071	20.7918	20.3546	20.912	20.6926	20.7617	20.4116	21.1682	21.0128	20.2474	20.7889	20.4336	20.5187	21.2385	20.413	20.9157	20.8472	20.559	20.2127	21.0403	20.1736	20.6941	20.3425	20.9743	20.8282	20.3415	20.9137	20.5259	20.4441
P01042	KNG1	24.9997	25.0945	25.1467	24.8982	24.7771	25.2779	25.0105	25.1596	25.037	25.1473	25.2892	25.2322	25.3186	24.7486	25.3951	25.0916	25.1235	25.3454	25.1191	24.8157	24.7693	25.2107	25.0703	25.1492	24.7278	25.0836	25.0734	25.046	25.3633	24.7378	25.0712	24.9899
P01344;P01344-2;P01344-3	IGF2	18.554	19.1668	18.7825	18.4906	18.5268	18.9748	18.5133	19.0334	18.9254	18.746	19.4675	19.2124	18.9476	18.5281	18.6896	18.2163	18.7153	18.8841	18.4714	18.2185	18.4318	19.0581	18.2605	18.8005	18.4472	18.5134	19.0898	18.8557	18.5256	18.4001	18.582	17.4963
P01859	IGHG2	12.8413	10.9849	13.5389	14.6531	14.452	12.292	13.9067	13.3006	12.9824	13.416	15.5897	14.0694	12.3724	12.929	17.0943	14.1375	14.5767	11.8644	13.764	12.6345	16.5462	15.4564	15.9211	14.2152	13.6331	14.105	12.6205	13.538	12.5085	14.3762	13.9622	15.7246
P01891;P10316;P30453;P30493;Q29940	HLA-A;HLA-A;HLA-A;HLA-B;HLA-B	11.8837	11.3526	17.6082	13.1735	18.0693	11.9567	14.9393	17.6147	12.9231	15.9359	17.9478	10.6796	11.6149	10.8042	17.1529	17.7442	11.6518	11.6572	17.9542	13.0958	17.8549	10.761	14.2269	17.6965	13.8297	16.6787	18.2105	11.0879	10.5643	12.0548	16.9067	17.8131
P02042	HBD	16.1459	22.5613	15.5183	15.8264	15.2511	15.2216	15.3157	17.0455	16.8707	15.414	17.4178	16.2089	15.8913	15.2513	24.1995	16.1876	15.9855	22.5294	16.4435	17.0472	15.1612	14.8764	15.2812	15.2815	16.0234	15.0874	15.6127	16.2079	15.0922	22.0071	22.1915	16.8232
P02533	KRT14	14.2541	12.8284	14.9156	17.4894	13.9703	13.0838	13.3952	13.086	15.5673	14.0308	14.9439	15.2693	13.8689	14.3799	13.1948	15.0323	13.181	13.3063	13.0773	10.63	12.3055	13.9243	13.9867	12.6701	14.6518	15.488	14.7192	13.7249	16.6371	12.7897	13.7876	13.7609
P02538	KRT6A	17.1048	17.6692	18.6529	20.4532	16.9236	16.686	16.6427	16.9423	17.5772	16.9256	17.4632	18.3128	17.1886	18.3743	16.4151	18.113	17.1414	16.192	16.6329	15.7429	16.4462	18.1775	17.969	17.8449	17.2873	18.2045	18.1065	17.009	18.9943	16.1164	17.2709	17.0233
P02647	APOA1	27.9677	28.2713	28.0462	27.5792	27.8622	27.6619	27.6165	28.2016	28.1064	28.0643	28.058	28.4151	27.5166	27.7214	28.2275	27.5787	28.3082	28.4133	28.1577	27.9867	27.8224	27.6628	27.5469	28.0149	28.2739	27.7017	28.1598	28.2411	27.8822	27.8687	28.5233	27.5229
P02649	APOE	24.505	24.1018	23.4181	23.7725	23.4613	23.8311	23.0201	23.78	22.6963	23.5584	23.44	24.3305	22.7632	23.0847	23.5756	24.7959	24.96	25.3649	23.1168	24.0778	23.5112	23.6254	23.252	24.5617	24.1366	23.4641	22.9896	24.0975	22.9463	23.1557	23.4961	24.6611
P02652;V9GYM3	APOA2	25.992	25.5658	25.7045	25.8327	25.8084	25.6103	25.8316	25.8421	25.8169	25.7027	26.1047	26.1184	25.806	25.5522	26.1307	25.6722	26.2068	25.9348	25.751	25.629	25.8357	25.3708	25.8218	26.0388	25.967	25.5432	26.081	26.0724	26.0833	25.7456	25.8443	25.4308
P02671	FGA	27.1747	26.8006	27.1462	27.0154	27.3599	27.3053	26.8625	26.8777	27.2098	26.9289	26.5106	26.9681	26.9038	27.2234	27.2986	27.0202	26.9264	26.8339	27.3154	27.3221	27.4775	27.1449	26.6952	27.1433	27.2593	26.9615	26.9356	27.1362	27.2994	27.0088	27.3898	27.188
P02675	FGB	28.1032	27.3364	27.6258	27.5492	27.9318	27.5711	26.4447	27.3496	27.6756	27.2897	27.415	27.3707	27.6279	27.6773	27.924	27.5232	27.633	27.0978	27.8459	27.8627	28.0388	27.3017	27.3169	27.3736	27.2732	27.4052	27.3915	27.4286	27.7523	27.2011	27.6373	27.709
P02741	CRP	21.8017	12.5355	16.6225	19.2889	19.1081	22.0509	17.2602	15.9502	17.4878	16.353	15.9139	14.1156	16.7758	17.2311	15.3468	17.6955	15.6235	11.3072	18.4407	19.915	16.8557	18.164	17.2003	19.3652	21.9346	16.2056	17.0694	15.3915	16.5812	16.9988	11.992	20.2378
P02743	APCS	23.9188	21.9441	23.3842	24.2069	23.9008	24.1318	23.5637	22.6365	23.9845	23.5329	23.6836	22.811	24.2693	23.2788	23.2495	23.5596	24.0092	21.9966	23.4153	24.0378	23.5688	23.7536	23.6262	23.4277	24.2815	23.9245	24.0825	23.5262	24.3721	23.2442	23.4909	23.7651
P02745	C1QA	21.8878	20.9049	21.4302	20.5717	21.7456	21.2342	21.9445	21.2856	21.3854	21.7408	21.4847	21.2815	21.2107	21.6474	21.5421	21.1978	21.8978	21.0904	21.7891	20.7858	21.6201	21.3914	21.745	21.6212	21.8766	21.4403	21.5784	21.6998	21.3837	22.2063	21.7553	21.3886
P02747	C1QC	23.137	22.2671	22.579	21.7996	22.9487	22.2925	22.8695	22.4654	22.8014	22.899	22.5631	22.3836	22.4745	22.7203	22.7026	22.0645	23.1706	22.5008	22.8581	21.9275	22.7801	22.5814	22.9207	22.8081	22.7434	22.9133	22.6507	22.4845	22.5358	22.9938	22.4377	22.1406
P02748	C9	23.4574	22.332	22.7457	22.6147	22.9846	23.1031	21.3985	22.5644	22.9364	22.7086	22.6011	22.5428	22.654	22.9317	22.7927	22.5454	22.4882	22.2102	22.8678	22.8361	22.8661	22.6619	21.3026	23.2937	23.2717	22.7811	22.6599	22.8122	22.6763	22.7592	22.6927	22.699
P02749	APOH	23.5535	23.9991	23.9115	23.6908	23.6458	23.8495	23.9765	24.0112	23.9179	24.0167	23.8274	24.1479	24.0852	23.8156	23.9323	23.265	23.7676	23.9195	23.6656	23.8834	23.9774	23.742	23.9068	23.6808	23.847	23.7352	23.807	23.6694	23.8935	23.7503	23.7386	23.2797
P02750	LRG1	24.1297	23.8042	23.6084	23.2462	23.7018	23.7288	23.4812	23.4236	22.9268	23.1191	23.1258	22.4324	23.1087	23.687	23.1558	23.2107	23.198	23.5966	23.9302	23.4928	23.7065	23.0662	23.3337	24.3995	23.9732	23.1948	23.0511	22.8642	23.2214	23.6806	23.1912	23.0951
P02751	FN1	21.5224	21.1783	20.438	20.7867	21.728	20.6991	21.1151	21.3071	21.7821	21.7922	21.7935	21.6448	21.2968	21.7709	20.626	21.6103	22.1472	20.9044	20.4407	21.0395	20.7869	20.7513	21.2245	20.3875	20.6603	21.2645	21.397	21.3753	21.1244	21.0389	21.308	21.4894
P02753;Q5VY30	RBP4	23.8903	24.784	23.9751	24.6476	23.8781	24.4142	23.9971	24.6565	24.3699	24.3474	24.3674	24.2102	24.4552	24.0894	23.9222	23.2217	24.2829	24.8492	23.8307	24.2611	23.6793	24.5905	24.2453	24.1857	24.0463	24.3154	24.7359	24.285	24.195	23.9905	23.932	23.4694
P02760	AMBP	26.0259	25.996	25.8703	25.7029	25.1987	25.548	26.0427	25.8216	25.4891	25.2452	26.0939	25.6659	25.7813	25.5342	24.9565	25.0798	26.1909	25.9951	25.9258	25.4794	25.2478	25.3938	26.1469	25.8243	25.4989	25.3877	26.0872	25.8427	25.7392	25.6323	24.9198	25.1133
P02763	ORM1	27.2811	25.9298	26.7567	26.8271	26.7282	27.0648	26.3691	26.1769	25.9908	25.8328	25.9477	25.399	26.5528	26.8118	25.8999	26.2907	26.2815	25.7045	26.8771	26.6712	26.2602	26.5693	26.1595	26.7142	26.8101	26.0829	25.8289	25.9626	26.4805	26.5593	26.2415	26.5028
P02765	AHSG	23.5406	23.961	23.7362	23.8227	23.7504	23.8368	24.0406	23.7026	23.2375	23.6846	24.1973	24.2045	23.8901	23.6426	24.0331	24.1651	23.4591	24.1769	23.4599	23.992	23.9881	23.903	24.3049	23.6025	23.9178	23.4669	23.8588	24.2648	23.9732	23.451	23.6466	23.8161
P02766	TTR	24.554	24.9426	24.5823	24.6909	24.6214	24.821	24.553	24.7672	24.38	24.864	24.7055	24.8368	24.7624	24.5016	24.6911	24.2729	25.4758	25.0279	24.3983	24.6502	24.8923	24.9329	24.9464	24.6092	24.909	25.2679	25.1974	25.1275	24.7067	24.6671	24.9697	24.2202
P02768	ALB	16.9834	18.365	13.2163	14.688	17.3423	14.7044	13.5229	15.031	16.2911	19.8853	14.0694	15.0685	16.3358	16.7249	17.3046	16.8099	18.6968	17.6523	14.7661	15.6575	19.5717	13.1452	13.5403	14.8039	15.5055	13.2814	16.6937	14.7553	12.595	14.1372	14.9846	16.7551
P02775	PPBP	17.3716	16.2809	14.7361	18.2089	14.5906	16.4626	14.9648	15.3138	16.8367	15.6961	18.0229	17.9089	17.13	15.6779	15.2826	18.2327	17.038	15.6569	15.6658	17.3559	14.4958	16.1967	14.735	15.5557	16.7823	16.1363	15.4591	16.1679	15.0673	15.8422	13.7044	15.8641
P02776	PF4	16.8973	16.5693	14.5573	17.4835	13.5559	15.5651	13.4873	14.2775	15.7543	14.3144	16.8529	16.944	16.2906	13.9584	14.292	17.1473	16.2067	16.4835	14.7417	16.8762	12.5414	15.2502	13.0577	13.756	15.4785	14.8896	14.7498	14.7015	13.7947	14.8475	14.2039	14.5393
P02787	TF	14.911	15.0593	13.9036	14.0815	14.4958	14.2485	14.21	13.436	14.0556	15.8041	14.4475	15.3474	13.054	13.3671	14.1648	15.2258	14.3089	14.9195	13.8538	13.9858	15.3734	13.9607	15.3326	14.9038	15.3944	15.13	13.8051	16.3018	14.0771	14.5339	14.4235	16.344
P02790	HPX	26.5947	26.9154	27.5109	26.9817	26.9634	27.0923	26.8916	26.9311	26.4705	26.7143	26.8543	26.6858	26.6207	27.054	26.6124	27.0564	26.7014	26.7623	26.9513	27.0887	26.7402	27.1055	26.9248	26.8866	26.8233	26.7457	26.9169	27.0772	26.6415	27.0239	27.0881	26.766
P02792	FTL	13.8604	17.8425	15.9082	15.4744	15.843	16.5411	14.5661	16.3014	13.6691	15.8948	15.5918	11.9241	16.1165	16.4061	13.9136	15.0018	17.0051	17.9296	17.482	16.9832	16.5526	16.5399	15.9842	16.0014	15.0897	17.4585	16.4931	12.5851	13.7856	16.9557	17.005	16.4593
P03950	ANG	15.5701	16.1426	15.7497	15.8846	15.375	15.2328	15.7834	16.1	15.4712	15.525	15.0169	16.048	16.224	15.927	15.4716	15.1349	15.3782	16.5312	15.3946	15.7429	15.216	15.3015	15.9563	15.5709	14.7219	15.3614	15.9263	16.6241	16.0028	15.8327	15.1332	14.6734
P03951	F11	18.1879	18.041	18.1635	18.1521	17.5101	18.9805	17.8196	18.297	17.9585	18.3043	18.0797	17.8336	17.8567	17.7716	18.616	17.9405	18.3692	18.7865	17.9458	18.1233	17.7763	18.9161	17.9315	17.4447	17.7293	17.9194	18.1407	17.7197	17.8262	17.6062	18.2806	17.8534
P04003	C4BPA	21.2785	20.9635	21.6978	21.4376	22.0674	22.6567	21.2401	21.4296	21.6834	20.64	20.8849	21.7755	21.3355	21.3733	21.8324	21.5541	20.8811	21.2663	22.2229	21.1836	22.0762	22.1594	20.9302	21.8369	21.3427	21.1206	21.5278	21.6683	21.4501	21.4606	21.8589	21.8879
P04004	VTN	23.5367	23.818	23.5501	23.9812	23.9617	23.685	23.7228	23.3435	23.588	23.8296	23.2158	24.0104	23.5725	23.6356	23.7029	23.8172	23.4145	23.4142	23.2375	23.8072	23.5364	23.9129	23.6303	23.6409	23.6865	24.104	23.2782	23.9027	23.3921	23.6197	23.4986	23.6313
P04040	CAT	15.0714	15.1305	15.4183	15.6353	15.1081	14.6915	15.1156	15.7134	15.5639	14.7501	16.8823	15.9679	16.3613	14.8475	15.6306	14.8331	15.079	14.9519	15.4844	15.4724	15.0034	14.2274	15.0044	15.5253	15.2514	14.4479	14.3	14.5679	15.1725	15.3836	14.1686	13.8734
P04066	FUCA1	16.8811	16.9862	16.3779	16.4602	16.6909	16.3973	17.216	15.8883	16.546	16.7956	16.5922	16.7924	17.0797	15.6893	17.6242	16.6337	16.6998	16.7817	16.1519	16.7159	16.663	16.0999	17.2616	15.6973	16.9383	16.7928	17.0916	16.7249	17.2601	15.2989	17.8034	16.5454
P04080	CSTB	15.2996	18.6756	16.4806	19.4535	18.8454	15.4333	17.1503	14.5999	18.1698	14.4343	17.7477	17.4808	14.9303	18.9639	10.0912	16.242	15.2462	18.4351	11.8161	19.763	15.0072	16.6817	18.6663	17.3781	16.1141	14.7585	18.2391	14.5008	14.0622	19.2825	12.5029	10.8663
P04114	APOB	21.2384	21.3684	21.9839	21.9632	21.7663	21.9901	21.413	20.6731	21.2956	21.8737	21.56	20.9314	21.2269	21.7719	21.4364	22.0389	21.3474	21.8316	21.7433	22.2299	21.5366	22.1301	21.6647	20.8785	21.3587	22.0619	21.5167	21.6115	21.4693	21.8861	21.6568	22.3539
P04180	LCAT	19.4758	19.3221	19.17	19.4116	19.2803	19.7039	19.1286	19.308	19.2943	19.4594	19.0863	19.2779	19.3809	19.5605	19.3573	18.9824	19.1266	19.3776	19.7044	19.3152	19.3478	19.5526	19.1831	19.4459	19.5276	19.0794	19.2777	19.2135	19.4654	19.5302	19.1869	19.5655
P04196	HRG	22.5838	22.9755	22.9728	22.8575	22.3185	22.1564	23.3237	22.9083	23.0391	23.9694	22.9933	23.2891	23.0427	22.7974	22.7463	22.3634	22.8102	22.8579	22.867	22.9453	22.2494	22.4123	23.2931	22.7614	22.3949	23.8567	22.7399	22.8618	23.1677	23.0278	22.4679	22.1517
P04259	KRT6B	11.6751	12.3028	15.482	17.1503	11.8865	11.2032	11.3031	11.0403	15.5091	12.705	14.3918	14.6511	11.9132	10.8472	12.7152	13.6504	12.2727	11.2428	11.1509	12.4051	11.4701	9.48652	11.1747	11.5834	12.916	14.9761	12.2907	12.1569	16.1112	12.4379	10.3266	10.3311
P04264	KRT1	19.3274	19.4134	20.5108	21.9986	18.7468	18.89	18.4662	18.7433	18.9564	18.6901	19.444	19.9286	19.263	20.3045	19.0551	20.1103	18.9351	18.3164	18.3725	18.1203	18.0532	20.4256	20.0141	19.5731	19.9355	20.3456	20.2485	19.4991	22.1972	18.7821	19.2193	19.2277
P04275	VWF	16.097	16.4564	15.9557	16.7268	17.274	17.2009	16.2496	16.9309	17.1732	16.7074	16.3821	16.4836	16.5311	16.4194	16.735	17.0441	17.1088	16.5254	16.0479	16.2485	16.4438	16.7381	16.0442	16.6935	17.0832	16.5862	17.1251	16.7266	16.1381	16.3002	17.4675	17.0637
P05019;P05019-2;P05019-3;P05019-4;Q13429	IGF1;IGF1;IGF1;IGF1;IGF-I	15.527	15.8435	14.9118	15.0723	16.4013	15.1005	15.2784	15.7453	16.2674	15.7572	15.5859	16.4033	16.3938	13.7066	15.9342	15.1806	16.4417	15.6656	14.2449	14.2229	14.586	15.9599	15.1525	15.054	15.3109	15.9681	16.2154	16.0393	16.0159	15.2401	15.618	14.6515
P05060	CHGB	14.2199	14.3501	14.5394	14.4068	14.2678	13.722	14.7926	14.8984	14.1074	11.7817	14.5405	14.7864	14.3198	13.6887	13.3947	13.6973	15.0218	14.3384	14.368	13.8744	13.841	13.8499	14.458	14.8295	14.5759	13.8	14.8642	15.0721	13.8728	14.1454	13.9444	13.1881
P05109	S100A8	17.7602	15.7036	16.4098	21.9743	16.5703	16.9055	15.8974	15.6167	16.9025	16.524	22.533	22.7721	22.808	17.0073	16.9163	21.5343	20.1307	16.0275	16.673	18.2579	16.7333	15.1446	15.9066	15.7726	17.133	15.2609	15.04	17.1807	16.6441	17.0388	16.8177	15.5424
P05154	SERPINA5	18.8973	19.6919	18.9842	19.4442	19.1179	19.5793	19.2795	19.4623	19.4156	19.7571	19.0396	19.7855	20.0041	18.6499	19.9473	19.2933	19.1704	19.7281	18.997	19.0404	18.9595	19.9601	19.1192	19.0338	18.9254	19.8667	19.246	19.6578	20.2782	18.9179	19.926	19.3562
P05155;P05155-2;P05155-3	SERPING1	25.6244	25.0748	25.5534	25.2765	25.4289	25.4608	25.426	25.6059	25.2229	25.5133	25.5168	25.3411	25.511	25.6092	25.5743	25.2615	25.641	25.2631	25.6311	25.4341	25.553	25.3584	25.4745	25.501	25.484	25.3886	25.7994	25.5027	25.4423	25.3967	25.7091	25.4932
P05160	F13B	19.8846	19.4468	19.459	19.5712	19.4469	19.6855	19.6648	19.6731	19.7303	19.6908	19.6959	19.8744	19.7654	19.4422	19.7786	19.61	20.2671	19.6599	19.5277	19.4635	19.5112	19.5096	19.4595	19.5414	19.3413	19.4006	19.8447	19.617	19.831	19.4243	19.7213	19.4549
P05164;P05164-2;P05164-3	MPO	13.5683	14.1965	13.7035	10.9508	13.7039	14.0601	14.6737	13.8986	12.6404	13.468	13.7636	13.1505	13.4079	13.2732	13.3282	13.89	11.8666	14.1033	13.5783	11.2193	13.9781	13.1386	13.48	13.6415	11.1598	13.8267	13.5553	12.0297	12.9033	14.2947	13.6312	14.1504
P05362	ICAM1	15.392	15.2377	15.9279	14.945	15.7167	15.4067	15.6209	14.8592	15.62	15.7182	16.3006	15.7703	15.3042	16.1034	16.1881	16.1738	15.487	15.6132	15.9802	15.279	15.5711	15.3392	15.7434	15.1788	15.7499	16.0064	15.875	15.423	14.9872	16.2309	15.9383	16.421
P05451	REG1A	17.8006	18.6498	19.2866	17.2779	18.7964	17.489	18.8059	18.5622	18.5248	17.3586	18.9103	18.1904	18.6966	18.5862	19.2605	17.6277	18.3967	18.6378	18.2753	17.3621	19.1306	17.8166	19.0434	18.8232	19.0521	16.862	19.1609	18.1497	18.261	18.2472	18.7412	16.9768
P05543	SERPINA7	20.4427	20.5612	20.8131	20.7163	21.0634	20.404	20.7194	20.5459	20.7668	20.439	20.6607	20.4922	20.4524	20.9931	20.7961	19.691	20.4672	20.4454	20.8043	20.8156	21.2805	20.504	20.7654	20.5715	20.8586	20.3031	20.427	20.3795	20.7301	21.1264	20.6246	19.6912
P05546	SERPIND1	23.247	22.9026	23.5539	23.1898	23.0672	23.074	22.9575	23.3408	23.4038	23.0017	22.9963	23.2335	23.2334	22.9589	22.8194	23.5026	23.015	23.0559	23.3804	23.0091	22.8162	22.9011	22.7874	23.2014	23.5367	23.008	23.3567	23.7756	23.2282	22.4169	22.5854	23.6715
P05556;P05556-2;P05556-3;P05556-4;P05556-5	ITGB1	14.4187	15.3322	14.6546	14.9285	14.8683	13.6405	14.6057	14.7263	15.148	14.7208	14.8591	14.7864	14.6834	14.9535	14.6996	14.1123	14.3595	15.1894	14.4576	14.6409	14.4563	13.3794	14.7123	14.1967	14.6695	14.3361	15.2153	13.8282	15.5556	14.6988	14.9394	13.7245
P06276	BCHE	18.3754	19.3775	18.9658	18.8656	18.8594	18.6527	18.9861	18.8431	19.1695	19.2733	18.7744	19.4768	19.1259	18.2086	19.4049	19.2826	18.7547	19.4174	18.942	18.5327	18.7678	18.6626	19.0455	18.9897	18.8384	19.5604	18.8435	19.3523	19.0213	18.3875	19.2673	19.2043
P06681	C2	19.4989	18.8737	19.3382	19.0713	19.4787	19.6791	19.15	19.1575	19.4608	19.0012	18.9922	18.6624	19.5017	19.4358	19.375	19.5945	19.1755	19.3162	19.7623	19.5252	19.2297	19.3373	19.3532	18.6852	19.3763	18.9571	19.1899	19.2976	19.1842	18.7713	18.2394	19.6196
P06702	S100A9	17.6047	15.8462	16.1845	21.4795	16.3654	16.8783	15.9	14.7267	16.9342	14.6169	22.1544	22.1524	22.0073	17.0959	16.9486	21.1145	19.4519	14.6311	16.5443	17.9524	16.5165	15.3293	15.9672	15.4461	17.0724	14.8454	14.9253	16.7296	16.854	16.7387	16.4544	15.8504
P06727	APOA4	25.7342	25.2505	25.4208	25.7058	25.4569	24.3416	26.0297	25.7968	25.6709	25.7179	26.0472	25.9377	25.6681	25.4672	26.2152	25.4377	26.3604	25.9838	25.496	25.5238	25.4378	25.296	25.9494	25.1408	25.663	25.8261	26.1898	26.3257	26.0451	25.5902	26.2778	25.2497
P06733	ENO1	12.0393	15.9795	10.8287	15.4334	11.4426	9.80101	11.3165	11.3285	11.3084	10.9604	15.6721	16.4316	16.3661	11.795	11.9566	15.9021	12.0437	12.0812	9.97365	12.6477	10.9229	11.435	14.0007	10.6545	11.7477	11.7057	13.231	14.1891	13.2369	11.4155	13.7021	11.0669
P07093;P07093-2;P07093-3	SERPINE2	14.1841	12.1234	13.3935	12.4512	10.9608	13.5685	10.8745	12.8965	11.6369	12.3198	14.0196	10.9991	13.8455	10.2942	13.1187	11.875	13.5487	12.4975	15.691	12.5218	11.2017	13.3433	13.9558	13.5586	12.6081	12.6073	12.5286	10.1584	12.5072	11.1275	13.4979	13.5223
P07195	LDHB	15.7954	16.0023	16.0109	15.7314	15.8124	15.6562	16.192	15.5452	15.3206	15.6992	15.9302	15.9517	16.6847	16.0192	16.101	15.5204	15.9743	16.1008	16.1023	15.7653	16.096	15.3008	16.2339	15.6489	15.7805	15.9658	15.3958	15.3479	16.0619	16.2525	16.0299	15.386
P07225	PROS1	20.6225	20.0095	20.3504	20.0441	20.1587	20.3389	20.3624	20.0211	20.1913	20.3652	20.1081	19.6112	20.3978	20.4675	20.4921	19.7566	20.7458	20.2879	20.4186	20.1121	20.353	20.0423	20.4458	20.0828	20.0469	20.4865	20.3323	19.7762	20.5905	20.22	20.3782	20.3731
P07237	P4HB	15.1058	15.0999	15.7502	15.0884	15.0258	14.6884	14.6218	14.5739	14.8534	14.6149	15.1314	14.9233	14.3034	14.4461	14.8082	14.5583	15.1591	15.2156	14.8853	14.7742	14.5774	14.7107	15.0632	14.6855	14.3453	14.7397	15.148	14.8349	13.8537	14.5725	14.4283	14.6676
P07357	C8A	19.9127	19.7117	20.0394	20.1715	19.8386	20.0863	19.7729	20.0288	20.382	19.7418	19.4764	19.8532	20.4623	19.6502	19.8639	19.6759	20.0652	19.6602	20.0616	20.1014	19.6454	20.1254	19.6412	20.3988	20.1487	19.9619	19.687	20.0803	20.3117	19.7893	19.835	19.8366
P07358	C8B	21.2826	21.0611	21.0834	21.2215	21.2792	21.4823	21.0296	21.4143	21.4899	21.2758	20.809	20.9659	21.4757	21.1987	21.2297	20.8522	21.3079	21.1296	21.1183	21.4563	21.3869	21.0746	21.0715	21.1771	21.3744	20.8281	20.9595	21.072	21.3705	20.8595	21.2962	21.0368
P07359	GP1BA	17.7659	17.3603	17.3015	17.258	17.5796	17.7543	18.1716	17.2906	17.6895	17.7599	17.5592	18.0075	18.0318	17.5265	18.3879	18.1184	17.9608	17.4213	17.6479	16.8116	17.3871	17.7614	18.0313	17.7748	17.5128	17.9018	17.3974	17.9025	18.0539	17.9393	18.038	17.8622
P07360	C8G	21.0398	20.5577	21.1411	20.9515	20.512	20.9379	20.8396	20.6242	21.1662	20.5025	20.4788	20.9772	20.9921	20.7945	20.4933	21.0873	21.0514	20.6012	20.7665	20.7821	20.5414	20.8947	20.9323	20.9646	21.3971	20.8358	20.6999	21.1243	21.3332	20.6124	20.5288	20.9179
P07737	PFN1	15.6239	16.0131	15.4497	17.8996	16.0957	15.9984	15.6564	15.0222	15.5883	15.1944	18.68	18.5257	18.7097	15.4987	14.7503	17.6537	16.4139	15.5228	16.411	15.7859	14.9306	16.0881	15.6682	15.5369	16.2256	15.2936	15.5171	15.4049	15.5699	15.6652	15.1987	15.1699
P07996	THBS1	17.114	15.4541	15.2491	17.2988	14.5964	15.7122	14.1011	15.1649	15.7397	14.5781	16.6669	16.8765	16.4738	15.1577	15.3331	16.6631	16.8276	15.2618	14.9812	16.741	14.9386	16.3472	14.0676	15.8059	15.985	15.4995	15.0162	15.4168	14.8165	16.2097	15.0694	15.1769
P07998	RNASE1	17.0124	16.4596	16.7804	16.9713	16.5408	15.8008	16.9503	16.475	16.5514	15.8536	16.4412	15.8278	16.38	16.5153	15.9379	15.9709	17.13	16.2466	16.5881	16.7304	16.1995	15.7738	16.4867	15.7683	16.1694	15.7222	16.7249	15.6152	16.1435	16.6028	16.0072	16.1294
P08185	SERPINA6	21.0363	21.121	20.4732	20.9004	20.9039	21.2269	21.0274	21.0381	20.6986	20.7423	21.1747	20.6224	21.4844	21.1976	21.5955	20.8035	21.283	21.4965	20.572	20.9704	21.1906	20.9694	21.1136	21.1706	20.4957	20.8311	21.463	20.8387	21.3773	21.0982	21.4748	21.1073
P08253	MMP2	16.6028	16.7822	16.7304	16.3696	16.5305	13.8631	16.7108	15.9429	15.7881	16.6639	16.7915	16.746	16.4228	16.3666	16.5049	15.4118	17.3995	16.2234	16.8832	15.8142	16.4886	15.3318	16.7826	16.0331	16.0398	15.9043	16.3493	16.0295	16.6429	16.2662	16.43	15.3649
P08294	SOD3	16.7466	16.8294	16.6081	16.2883	16.0196	15.984	16.3692	16.8004	16.1625	16.6915	17.1217	16.4958	19.1171	16.5237	16.893	16.3058	17.1223	16.9329	17.0384	16.4854	16.2512	16.0324	16.7225	16.4122	16.6287	16.4858	16.6732	16.1185	19.0178	16.3594	16.4613	16.1061
P08493;P08493-2	MGP	15.9594	16.2083	17.2942	15.8122	16.7658	15.956	16.4753	16.5069	16.3879	16.0369	16.1007	16.1907	16.1739	15.8225	16.4725	16.2725	16.4826	15.7956	16.8454	16.1173	15.9712	16.1456	16.1072	16.4477	16.2292	16.0871	15.993	16.4574	16.0871	16.3254	16.1549	16.6996
P08519	LPA	20.4827	19.6282	19.8963	19.1493	19.4518	18.9217	21.2995	18.9016	20.7037	19.0675	18.88	17.8116	20.2793	21.0973	22.505	18.2635	20.5392	19.1253	18.5827	18.8535	19.1646	18.7481	20.8482	19.0607	20.7742	18.4417	18.9004	18.8213	20.693	20.9767	22.6649	18.2904
P08571	CD14	18.1201	17.5934	17.8256	18.2709	17.8383	17.7026	18.0007	18.1624	17.5549	17.7974	17.665	17.5754	18.4245	17.3625	17.9121	17.7238	18.0229	17.8383	17.7202	17.8551	17.7219	17.6625	17.9897	18.3475	17.8179	17.8291	18.4248	17.7749	18.3296	17.1999	18.0059	17.7664
P08603	CFH	24.3014	23.9587	24.2977	24.0771	24.138	24.3626	24.3208	24.0981	24.3019	24.2165	23.7956	24.2522	24.3242	24.1554	24.2208	24.4636	24.1892	23.7825	23.9594	23.9392	24.2729	24.2103	23.9058	24.2452	24.0483	24.0776	23.971	24.0832	24.2959	24.2684	24.1682	24.2229
P08697	SERPINF2	22.8215	22.92	22.6765	22.4748	22.742	23.0717	22.6285	22.9701	21.9451	22.8971	22.9211	22.841	22.8527	22.5524	22.7303	23.0533	22.9204	23.0287	22.6078	22.7516	22.7083	22.764	22.7047	23.0946	22.6787	22.8522	23.1183	22.8549	22.8925	22.1046	22.8245	22.9226
P08779	KRT16	16.4862	15.7155	17.5157	20.2996	15.3011	16.1199	15.5966	16.0447	17.3221	16.6555	17.0192	17.3249	16.2607	16.801	15.764	17.4989	15.6652	16.0748	15.3177	15.0784	15.0682	17.6402	16.2573	16.6321	16.9727	17.5684	17.3767	16.9292	19.7496	15.8795	16.3645	15.9365
P09172	DBH	14.7781	16.3862	15.2133	15.6735	15.0133	15.9684	15.5427	16.3007	14.9766	15.2911	16.7515	14.8344	15.5284	16.4524	11.651	16.5436	14.8553	16.3857	15.5651	15.85	15.221	15.5512	15.6136	15.7846	14.765	15.1266	16.6305	14.8667	15.3499	16.2863	11.168	16.7117
P09871	C1S	22.2402	22.2426	22.1763	21.7854	22.7079	22.1685	22.6457	22.0595	22.0293	22.2257	22.3671	22.4776	22.3478	22.4992	21.9192	22.142	21.9282	22.2192	21.9504	21.8753	22.4803	22.16	22.5451	22.5152	22.4482	22.0744	22.2324	22.4075	22.4098	22.3931	21.7342	21.7368
P0C0L4	C4A	24.041	24.9266	25.148	24.2312	24.5085	25.1654	25.8199	25.1712	24.3589	25.4617	25.2279	24.832	24.9162	26.0253	24.2514	24.681	24.3714	24.9185	24.581	25.0112	25.1117	24.2921	25.8759	25.2221	24.7307	25.7758	25.9146	24.7176	25.4792	24.6999	24.7765	24.282
P0DJI8	SAA1	17.6287	14.8162	15.7502	15.6009	16.0091	20.6176	16.1676	13.4702	15.4179	14.7494	16.2418	15.5127	13.0232	14.4939	16.8651	15.7835	13.0674	13.6666	16.8087	17.0104	13.2544	16.7894	16.472	16.0184	19.0808	14.102	17.6485	15.3517	13.8261	15.9698	16.3696	17.3923
P0DJI9	SAA2	15.1972	13.102	13.1277	18.2327	18.356	23.9642	18.4431	13.2318	14.2769	16.199	18.2136	17.3368	11.2908	18.3892	19.4726	13.4991	12.5977	11.5214	17.0871	18.7735	17.0354	20.4427	19.2188	13.3443	18.5791	14.3264	19.8748	17.0506	11.4608	18.4882	18.7979	18.4836
P10451;P10451-2;P10451-3;P10451-4;P10451-5	SPP1	16.2644	16.3626	15.3411	15.9859	16.1024	14.453	15.401	15.6954	15.7422	15.4551	15.2585	16.7655	15.2832	15.2565	14.9556	14.1635	15.8827	15.5806	15.3876	15.5849	15.7254	14.9199	15.1681	15.969	15.4289	15.2087	15.21	16.1223	15.0281	15.7943	15.0575	14.3405
P10599;P10599-2	TXN	11.811	12.9216	11.444	13.5689	12.587	11.6487	11.9104	11.8397	12.3588	12.5327	14.7297	14.3391	12.908	10.5744	12.1792	13.5573	12.3565	11.4506	11.314	11.064	11.5729	10.8253	11.581	12.3178	12.2016	9.84131	12.0424	11.618	13.4405	11.9452	12.3674	11.9868
P10643	C7	21.5039	21.8882	21.1619	21.4887	22.0402	20.8318	21.7933	22.2894	22.0657	22.0449	22.0942	21.5953	21.3317	21.3338	21.2453	21.9218	21.7783	21.9513	21.1144	21.446	22.3602	21.04	21.9443	22.2277	22.1582	21.9671	22.0525	21.4413	21.1504	21.7878	21.0876	22.035
P10645	CHGA	15.2889	17.7433	18.5798	17.5266	16.3445	17.5363	16.5358	17.82	15.7425	17.3079	16.4072	17.666	17.135	15.5864	15.7427	17.7449	16.7145	17.2543	16.0375	17.5756	15.4781	17.691	17.1395	17.7427	16.3225	15.6568	17.9469	17.2436	17.0835	16.038	16.4559	17.994
P10909;P10909-2;P10909-4;P10909-5	CLU	24.3709	24.4484	24.5519	24.3452	24.2397	24.1552	24.3056	24.3005	24.4562	24.1325	24.4138	24.2313	24.2355	24.2288	24.566	24.1093	24.506	24.3903	24.4868	24.2631	24.1267	24.493	24.5778	24.424	24.1703	24.272	24.7809	24.3087	24.4725	24.1989	24.5578	24.1802
P11021	HSPA5	16.1559	15.9724	16.5083	16.1868	16.3014	16.1622	16.2582	16.0843	15.9175	16.0066	16.3968	16.6987	15.9993	16.0726	16.4947	16.7338	15.9698	16.0922	16.1657	15.8838	16.1261	15.8627	16.331	16.1319	16.1326	16.0496	16.6442	16.4159	16.3689	15.9807	16.3794	16.207
P11226	MBL2	20.0782	19.4084	17.0418	17.6423	19.2594	18.1885	18.7335	18.4733	19.3295	18.0143	19.6017	19.2941	19.6247	15.6576	19.2222	18.7767	19.9498	19.4862	16.8329	17.7412	18.9236	18.3834	18.6654	18.9841	19.3263	18.2234	19.0374	19.4428	19.6287	15.7029	18.9725	18.6609
P11597	CETP	14.9607	15.2764	15.3129	15.1396	14.8884	15.4515	14.955	15.7758	15.5812	14.7255	15.1377	14.766	14.0013	15.0906	16.22	15.5317	15.1852	15.2358	15.1008	15.08	14.3672	14.6957	14.7127	15.1433	14.5545	14.6644	15.3031	15.1207	14.4318	14.8104	15.6362	15.1994
P12111	COL6A3	16.4501	16.098	16.5839	16.6629	16.9228	15.6139	16.7884	16.5805	16.3271	15.8998	17.2088	16.4888	16.5798	16.0624	15.9265	15.7999	16.5349	15.9194	16.1574	16.1568	16.284	15.6243	16.512	16.3753	16.0582	15.7392	16.6719	16.011	16.5625	16.0097	15.8268	15.3843
P12259	F5	18.5679	18.5638	18.3216	18.0249	18.6923	18.3972	18.8328	18.0933	18.3136	18.2412	18.2046	18.5588	18.3716	17.7796	18.39	18.9914	18.3101	18.4736	18.3035	18.2248	18.416	18.3036	18.2745	18.266	18.1838	18.352	18.3339	18.3657	17.4229	17.6899	18.5465	18.6863
P12955	PEPD	15.7216	15.8733	15.7994	15.7589	15.431	15.9744	16.2488	16.0608	16.0584	16.3686	16.2683	16.3614	16.3427	16.14	15.8126	15.7886	15.9571	16.069	15.7972	15.6791	15.1645	15.6854	16.1677	15.5536	16.1913	16.5641	16.3526	16.3806	16.4027	16.3784	15.728	15.6802
P13473;P13473-2;P13473-3	LAMP2	17.0829	17.1266	16.4262	16.7707	16.6634	16.6591	17.0589	16.7271	16.6423	17.3056	17.1027	16.7477	17.1109	16.9837	17.6482	17.3338	17.6755	17.5405	16.6518	16.8188	16.8623	16.7038	16.9913	17.0648	16.7415	17.7187	17.4371	16.8204	17.0167	16.8661	17.6947	17.0651
P13591	NCAM1	15.6072	15.0701	15.6781	14.9567	15.5895	14.6412	15.9041	15.279	15.0053	14.9936	15.4798	15.6825	15.6757	15.4892	15.8625	15.5647	15.5733	15.3341	15.2771	14.6062	15.3562	15.2153	15.7296	15.6337	15.7049	15.58	15.5963	15.9916	15.8452	15.3921	15.6143	15.3874
P13645	KRT10	14.2966	15.4035	16.469	16.8104	14.9309	15.334	14.7016	15.6652	13.8046	14.8031	14.6575	15.2438	15.1247	15.7111	14.4596	16.3322	15.4776	14.5582	14.3629	13.4383	14.9274	16.8249	16.6102	16.578	15.3908	15.9589	16.8163	15.9962	19.2121	15.6161	15.8371	15.1416
P13671	C6	22.1912	22.4272	22.47	22.1061	22.1078	22.4552	22.1173	22.4388	22.063	22.1537	21.8596	22.4175	21.9409	22.2634	22.4471	22.0595	22.0375	22.6161	22.3144	22.2056	22.3471	22.2858	21.9362	22.3932	22.1065	22.2791	22.0467	22.311	21.9979	22.1075	22.3874	22.0467
P13727;P13727-2	PRG2	15.5384	16.359	15.7088	15.5785	16.2269	15.8323	15.6896	16.2491	15.3109	15.2986	16.1558	16.2223	16.1503	16.1431	15.2459	15.7895	16.8136	16.0806	15.6066	15.4395	15.0956	15.5444	15.6724	16.5874	16.0014	15.412	16.1525	16.5565	16.215	16.4988	16.0727	15.4909
P13796	LCP1	17.3292	17.314	17.4466	18.4317	17.6881	17.1027	17.9662	17.1809	16.9525	17.0948	19.0105	18.9959	18.9772	18.0158	17.1511	18.3184	17.7454	17.5537	17.7444	17.1712	17.3558	16.717	17.8328	17.4991	17.3276	17.6698	17.6919	17.1552	17.3569	18.112	17.7982	17.4363
P14151;P14151-2	SELL	16.8534	16.2599	17.0139	16.1103	16.8244	16.565	17.251	16.7059	16.8066	16.6193	17.8077	16.8613	17.5141	16.929	16.7916	17.2823	17.2735	16.9005	17.0209	15.8353	16.6417	16.5414	17.3195	17.0065	16.904	16.691	17.5406	16.7201	17.2529	16.815	17.0701	17.1708
P14543;P14543-2	NID1	15.0496	12.349	12.4489	14.6721	14.7328	16.8256	14.3928	16.2756	16.3025	14.1752	15.6961	13.7272	13.5446	14.7841	14.0178	13.6361	16.884	14.997	13.5709	14.9063	15.753	11.9162	14.3032	11.8994	13.9622	15.2712	12.6327	12.6956	14.4714	13.7588	12.5966	17.2035
P14625	HSP90B1	16.2199	16.0483	16.5941	15.6888	15.9815	15.5039	15.9779	15.7167	15.9694	16.2087	16.2497	16.3625	15.5597	16.0945	16.0166	16.1349	16.0342	15.9831	16.0542	15.7794	16.0687	15.6283	16.364	16.1777	15.6273	16.1442	16.0059	16.2009	15.9337	16.1441	15.9056	15.5706
P14780	MMP9	14.2083	11.8482	13.2608	14.7639	11.0118	10.1021	10.4406	10.3877	13.1138	12.5785	13.9731	13.9106	14.4618	12.6856	12.4612	12.711	13.4356	10.5944	10.4321	12.3625	11.1016	9.66347	9.46385	10.7621	12.0819	11.6953	11.7939	10.0743	11.5123	11.5287	9.60555	12.3142
P15144	ANPEP	16.9966	17.2531	16.4889	15.8958	16.5876	15.2207	16.8161	16.3854	16.2744	16.6295	16.5634	16.1049	16.9772	16.3374	16.8258	16.2419	17.2716	17.1006	16.5661	15.969	16.4595	15.1884	17.1106	16.0245	16.2372	16.5431	16.6323	15.9503	16.92	16.5579	16.5809	16.3135
P15151;P15151-2;P15151-3;P15151-4	PVR	14.6244	13.9877	14.4733	14.4797	13.8053	13.8542	14.8277	14.3112	14.5749	14.515	14.2488	14.297	14.2386	13.9967	14.8879	14.8599	14.8734	13.9481	14.9204	13.7864	14.3759	14.2115	14.984	14.2103	14.5907	14.7757	14.6292	14.7685	14.7986	14.6086	14.2287	15.0772
P15169	CPN1	19.9861	20.1623	19.7354	19.9459	19.9433	20.4543	19.7373	19.8523	20.013	20.3063	19.9763	20.298	19.8348	20.1988	20.5572	19.6666	19.9106	20.357	20.3302	20.0544	20.1903	20.1605	20.0132	19.8853	20.1856	20.4721	20.1737	20.2941	19.8056	20.1729	20.5732	20.1102
P17813;P17813-2	ENG	12.9849	13.1196	12.8035	12.4308	11.0509	11.4029	13.6224	13.2076	12.085	12.8764	13.5705	12.8228	13.072	12.3116	12.8291	13.3805	13.5527	13.1645	12.8918	12.6128	12.963	11.475	13.6265	12.119	12.6053	13.478	12.6974	13.0244	13.2296	12.9331	12.4076	12.4805
P18065	IGFBP2	18.3502	18.3453	18.1438	17.3646	17.9816	15.5663	18.7689	18.289	18.2297	17.8368	18.6786	18.6912	18.0743	18.7458	17.009	17.1008	18.0412	18.2638	18.7379	17.9001	18.5208	16.8545	18.751	18.2502	17.9531	17.7017	17.9504	17.8857	17.8168	18.999	17.8439	16.9357
P18428	LBP	19.964	19.4692	19.9258	20.0139	20.239	20.6627	19.8903	19.6879	20.004	19.6684	19.1946	18.9059	19.3121	20.0538	19.9278	19.8537	19.3184	19.6297	20.1566	20.1157	19.8324	19.9981	19.882	20.5757	20.9617	19.5321	19.726	19.2804	19.362	20.035	19.9776	20.0761
P19320;P19320-3	VCAM1	17.0469	17.315	16.7917	16.6881	17.6113	16.4345	16.8071	16.9381	16.8464	16.8539	17.3491	16.9144	16.6031	17.004	16.9763	16.6115	17.1632	17.337	17.1769	16.8782	17.3846	16.2738	17.1211	16.8438	17.0427	16.6498	17.4101	16.8273	16.451	17.012	16.9364	16.7934
P19652	ORM2	26.2049	25.0407	25.8292	25.459	25.5783	25.8934	25.4046	24.9437	24.8957	25.1117	24.8891	24.5456	25.7194	25.6463	24.9507	25.1763	25.4315	24.9339	25.8711	25.2972	25.1638	25.5538	25.4793	25.32	25.6688	25.4683	25.2794	25.3861	25.4658	25.4658	25.2335	25.1979
P19823	ITIH2	23.6764	24.7369	24.2707	24.3236	24.473	24.2092	24.3105	24.4669	24.5421	24.5046	24.3223	24.8601	24.175	24.4103	24.4531	24.0188	23.9106	24.8309	24.2734	24.4216	24.6625	24.4807	24.3938	24.3944	24.1958	24.2733	24.2336	24.7557	24.0404	24.3675	24.3866	24.0312
P19827	ITIH1	23.2858	23.8038	23.5432	23.6856	23.7863	23.7207	23.3997	23.5213	23.6031	23.6809	23.2432	24.0271	23.7217	23.47	23.5705	23.4901	23.4979	23.7788	23.5624	23.5192	23.7548	23.8009	23.579	23.58	23.6351	23.953	23.3995	24.1832	23.459	23.5169	23.5879	23.4677
P20742	PZP	22.3357	20.3015	19.8398	20.2725	21.5605	20.6561	20.3666	22.0801	21.8451	22.3705	21.7042	21.408	21.8518	19.9851	21.7155	18.6547	20.2286	21.7423	20.0108	21.7683	21.8491	20.1723	20.3675	22.2089	21.9407	18.4388	22.2663	20.1926	19.6528	19.6301	19.7679	20.2563
P20774	OGN	17.0822	16.9795	17.166	17.1558	17.1011	16.4241	17.0592	16.8535	17.0612	16.9223	17.5535	17.0961	16.743	17.0327	17.2603	16.7898	17.1771	16.9769	17.161	17.1444	17.1716	16.532	17.2123	16.6415	17.0131	16.4982	17.398	16.907	16.7309	16.9222	17.2241	16.6884
P20851;P20851-2	C4BPB	16.8729	16.701	17.4032	17.0092	17.5229	18.1153	17.0953	17.1705	17.3576	16.5949	16.1907	17.4865	17.3213	17.3444	17.1517	17.3054	16.9287	17.2585	17.8901	16.9897	17.7249	17.8623	17.1559	17.8701	17.0696	16.929	17.2002	17.5318	16.7984	17.1103	17.6811	17.4172
P21709;P21709-2;P21709-3	EPHA1	12.1096	12.3909	11.4592	14.0833	12.8529	10.1474	14.6566	13.5369	12.6429	14.9574	14.8303	14.3038	14.7472	12.2378	11.173	13.7507	13.8315	10.5403	10.5892	14.0729	14.3234	11.5171	13.8212	12.4914	12.5515	14.6177	13.8971	12.6018	12.596	13.0737	10.9026	10.0314
P22105	TNXB	16.9386	15.423	15.8684	15.4847	15.1478	15.3356	15.8874	15.9508	15.7165	15.5697	16.4567	15.7785	16.0058	15.353	15.2903	15.6474	17.1795	15.4034	15.6566	15.1724	15.1325	15.1313	15.6239	15.8583	15.8065	15.9667	16.0065	15.5375	16.065	15.5434	15.1419	15.2927
P22692	IGFBP4	17.6626	17.2282	17.6189	17.647	17.5881	17.2939	17.7082	17.2273	17.3268	16.5733	17.9155	17.4502	17.3651	17.1586	16.6341	16.8459	17.2139	16.9137	17.5253	17.1177	17.3341	16.879	17.8529	17.3323	17.5163	16.6611	17.8345	17.2087	17.1285	16.9739	16.9586	16.916
P22792	CPN2	21.558	21.684	21.4954	21.5735	21.3002	21.8204	21.2656	21.376	21.2365	21.6214	21.4971	21.847	21.351	21.6322	21.7722	21.2351	21.7317	21.8818	21.6181	21.7612	21.6591	21.4098	21.5131	21.3458	21.5612	21.6353	22.075	21.8686	21.3011	21.5032	21.8768	21.393
P22891;P22891-2	PROZ	17.7943	16.5255	15.9856	15.2224	16.788	17.7287	17.0914	16.3479	17.0232	14.9878	17.3188	17.0734	17.017	16.1142	16.9032	15.5017	18.2251	16.7263	16.0205	14.5662	16.5106	17.635	17.1762	16.4676	17.1035	15.3735	17.7279	16.8696	16.7607	15.8384	16.9846	15.6716
P22897;P22897-2	MRC1	13.191	12.4542	14.927	11.0069	12.5575	11.6846	14.8296	12.0184	14.0222	12.4051	13.2885	14.369	11.6061	16.0314	13.5612	13.6523	13.1768	12.3176	15.2436	12.4021	12.4521	13.8317	14.4191	14.2149	13.6178	11.5863	14.3252	12.6304	14.8583	17.0929	14.2917	13.9884
P24593	IGFBP5	15.6092	16.5041	15.4008	16.0964	14.5514	16.6456	14.7181	16.2155	15.5903	16.4126	16.3872	15.9748	15.8017	15.092	15.9232	15.7311	16.1104	15.0941	16.1536	14.5503	15.154	16.8668	14.556	15.1605	15.1915	15.9322	16.6223	15.1942	15.6472	14.6897	15.89	14.3877
P25311	AZGP1	25.2226	25.0551	24.7513	24.9923	24.8878	24.7945	24.9076	25.0657	24.9766	25.2028	24.8006	24.303	25.316	24.782	25.0268	24.2888	25.4124	25.0726	24.6521	24.9505	25.0516	24.8467	24.9155	24.8099	24.9257	25.2117	24.8007	24.667	25.0782	24.9838	25.0489	24.2692
P26038	MSN	13.9671	13.4645	13.6276	15.6552	13.9242	12.3878	13.9821	13.1368	13.2334	13.6163	16.0471	16.2954	16.331	13.9794	13.2333	15.4101	13.8997	13.6073	13.9137	13.7772	13.4063	13.0809	13.7901	13.761	13.3529	13.6526	12.7911	13.3	13.7629	14.2074	13.2352	12.0608
P27169	PON1	22.1418	22.0622	21.4996	22.0623	22.2964	22.0399	22.0767	22.3901	22.1969	21.9721	22.8052	22.3465	22.4712	22.2374	22.6745	21.9039	22.7895	22.1754	21.791	21.9928	22.4539	21.9536	22.0698	22.1851	22.398	22.0014	22.9017	22.1558	22.5215	22.5395	22.8824	21.6928
P27487	DPP4	15.6647	16.6056	14.9804	15.0803	15.4478	15.5027	15.2738	16.0793	15.3346	16.8982	16.3209	16.1263	16.2655	15.5227	16.4908	15.5484	16.7696	16.9268	14.927	14.8445	16.0227	15.0152	15.5898	16.0994	15.0416	16.4221	15.4495	15.773	16.2709	15.2071	16.2557	15.1537
P27797	CALR	14.2212	15.9126	13.879	10.4159	15.6793	12.9143	15.2917	13.4058	14.8054	15.9206	13.4964	13.3328	12.457	13.7753	10.6182	12.6997	13.708	11.6216	10.2085	12.4167	12.4181	11.07	10.5331	10.202	12.9471	10.9945	11.5403	15.4568	12.4461	11.2904	12.8618	11.4796
P27918	CFP	19.525	19.5419	19.7273	19.1747	19.447	19.2239	19.2696	19.3569	19.5808	19.7934	19.2871	19.3573	19.3661	19.508	19.5337	19.501	20.3129	19.6247	19.8204	19.2753	19.3697	19.357	19.0192	19.1291	19.0167	19.724	19.6078	19.361	19.2854	19.8403	19.6182	19.8115
P29401;P29401-2	TKT	14.1354	14.1498	14.5302	16.18	14.6717	14.3264	14.7746	13.916	14.0746	14.1914	16.784	16.3496	17.2786	14.412	14.7936	15.4962	14.9425	14.1967	14.3883	15.0233	14.6969	12.7651	14.3974	14.1902	14.2761	14.421	14.5074	14.0342	14.6354	13.9828	14.2275	13.756
P29622	SERPINA4	21.0875	22.0762	21.5484	21.493	21.6656	21.3691	21.8283	21.7095	21.4336	21.7404	21.7383	21.6758	21.8635	21.7416	21.7944	21.8419	21.9047	22.0693	21.3317	21.5163	21.8017	21.7507	21.9151	21.1405	21.2787	21.7427	21.7784	21.7058	21.8725	21.5323	21.8736	21.5839
P30043	BLVRB	14.1022	13.6983	13.5937	13.6532	13.4107	13.334	13.7126	14.0205	13.9752	13.3836	14.723	14.3469	14.2378	12.3258	14.5222	13.1831	14.8235	13.1377	13.8363	14.4182	12.7477	12.6917	13.77	13.1978	13.4789	13.3294	13.4983	13.532	13.1314	13.6348	13.1805	13.0903
P30101	PDIA3	11.8884	12.8383	11.7597	14.2147	12.5291	13.175	14.141	13.6041	10.4976	14.1772	13.0649	13.89	12.2651	10.7545	11.321	12.6926	14.7168	14.0035	12.0908	12.5122	9.54301	10.7692	12.3981	11.0696	12.5391	10.6844	13.2708	13.0943	13.0578	11.6676	11.9762	11.8937
P30530;P30530-2	AXL	15.0385	15.0992	14.9047	14.1293	14.0911	12.5642	14.7517	14.7854	13.369	14.9613	13.964	14.5331	14.6422	15.1859	13.6296	14.401	15.6601	15.065	15.346	13.9701	13.867	12.1052	15.2566	14.387	14.0071	15.1098	12.8025	14.708	14.9345	15.3867	13.4942	14.9457
P31146	CORO1A	14.4058	14.1252	14.2044	16.763	14.8113	13.8478	14.5908	13.5167	14.5933	14.0795	17.5916	17.0545	17.7704	14.3116	14.8975	16.2978	15.5167	14.3621	14.5242	14.5922	14.3943	14.0602	14.2756	14.1033	13.9157	14.1872	14.0087	13.7602	14.4008	14.7765	14.798	14.1857
P32119	PRDX2	17.2272	16.6705	16.4932	16.4949	16.7265	16.7091	16.8083	17.9191	17.4035	16.506	18.4904	17.3019	17.1571	15.6363	17.9748	16.7739	17.8991	16.0602	16.8422	17.3804	16.0667	16.032	16.8837	16.4034	17.4984	16.1426	16.8114	16.3903	16.6195	16.9952	16.7533	16.756
P33151	CDH5	17.4219	18.1564	17.564	17.2882	17.7518	17.0723	17.918	18.0549	17.7655	17.644	17.7573	17.5285	17.8911	17.7466	18.3692	17.847	17.7691	18.2854	17.9769	17.5516	17.7112	16.4909	18.0734	17.4264	17.6741	17.0297	17.7818	17.5017	17.6714	17.2495	18.2223	17.9278
P33908	MAN1A1	15.4857	15.6361	16.2802	16.5012	16.5834	16.2361	16.0901	15.7345	15.4734	15.8864	15.4808	15.6053	15.976	15.1243	15.7876	16.1828	15.5052	13.243	15.978	16.1287	15.9361	16.0984	16.1438	16.0723	15.6933	15.9485	15.7653	15.9281	15.8814	16.0877	15.8611	16.0785
P34096	RNASE4	14.9263	14.6668	15.5006	14.9062	14.8626	15.2786	15.3431	14.458	13.9038	14.4683	15.1642	15.0037	14.9861	14.7535	14.4279	15.3196	15.4988	14.7146	14.719	14.5647	15.0192	14.7122	14.9167	15.0944	14.4514	14.8116	14.7556	15.0424	14.8148	14.7698	14.8547	15.1188
P35527	KRT9	17.3899	17.0662	18.4427	20.3044	17.2473	16.8464	16.4498	16.1894	16.9252	16.9505	17.3015	17.82	17.1877	18.408	17.0507	17.9007	16.1433	16.0237	16.7821	16.2007	17.3721	17.8466	17.6747	15.8059	18.1712	18.0388	17.4939	16.9282	17.4397	16.3352	17.424	17.3213
P35555	FBN1	14.8842	14.0054	14.8936	12.6368	10.6592	11.1749	12.8895	14.3186	13.638	14.4657	14.0153	14.5375	14.1559	13.5253	11.8581	13.5591	15.603	13.2299	14.4011	11.9009	12.626	11.4454	14.9865	12.584	11.0898	13.821	11.4194	14.6512	13.6226	12.9232	12.5004	10.9418
P35609;P35609-2	ACTN2	15.8337	16.201	18.7653	15.6571	15.4636	20.0745	19.0482	19.019	15.717	19.6466	18.6885	18.9922	19.3885	15.2425	10.7028	19.2444	15.2732	13.6235	11.9227	14.4432	15.6188	19.6451	18.5343	19.6378	15.6271	19.0305	14.8258	15.4196	15.7299	14.2253	13.0297	16.0466
P35858;P35858-2	IGFALS	20.2966	21.2139	20.5245	20.5588	20.2809	21.3245	19.8467	20.8285	20.5147	20.904	21.1638	21.4382	20.7319	20.0195	20.8139	19.8363	20.7325	21.3277	19.9097	20.1028	19.8452	21.2303	19.9343	20.293	19.9903	21.027	21.196	21.4158	20.6101	19.7811	20.5402	19.4709
P35908	KRT2	14.7252	15.8471	16.9694	16.7273	15.0041	15.3737	14.8503	16.0715	12.8842	14.6434	14.1386	15.9381	14.6057	15.9486	15.8759	17.1344	15.5815	14.7632	14.5353	14.2497	15.3621	17.1563	16.6012	16.3256	15.0917	16.3027	16.2672	16.2389	18.1697	15.582	15.7631	15.431
P36222	CHI3L1	12.9133	13.1562	17.2435	16.1336	15.8719	11.4099	15.1281	12.1685	15.4239	10.9094	12.9898	13.2151	12.888	16.2419	10.9285	15.7978	12.207	12.683	15.7111	15.7081	12.9455	12.4865	15.559	15.6984	16.9711	12.1391	11.4245	11.9245	10.2189	16.1043	11.1288	15.7843
P36896;P36896-2;P36896-3;P36896-4;P36896-5	ACVR1B	21.0524	20.4041	21.8618	21.1197	20.9043	20.7218	20.8498	20.9821	20.9581	20.9426	21.3933	20.5609	21.0982	20.9119	20.7448	21.3703	21.2027	21.0556	21.4904	21.1049	20.9624	21.2109	21.3076	21.3432	21.4704	21.5718	21.5019	21.3182	21.2683	21.1721	21.3141	21.5719
P36955	SERPINF1	23.2103	23.1129	22.8312	23.2527	22.8712	23.291	23.0106	22.8322	23.3093	23.094	22.8835	23.3385	23.0596	22.8691	22.7948	22.8877	23.3934	23.2011	22.8472	23.0887	22.8671	23.0404	23.0839	22.9248	23.3484	22.9588	23.0529	23.3221	23.0366	22.8303	22.9295	22.9233
P36980;P36980-2	CFHR2	19.5616	18.1096	18.307	17.9317	19.5445	19.4869	19.866	17.3399	18.7624	17.989	19.1826	19.1646	19.5839	17.2191	17.981	19.5266	19.8291	18.1645	18.1031	18.0912	19.6533	19.0807	19.8318	17.7402	18.8961	17.956	19.3597	18.9519	19.3003	17.1387	18.0513	19.5641
P37802;P37802-2;X6RJP6	TAGLN2	15.1247	14.6854	15.2869	15.6022	14.8671	15.2523	14.9107	14.2962	14.9449	14.9159	15.2138	15.449	15.7378	14.0393	14.1317	15.1264	21.0491	15.2525	14.307	14.9425	14.0373	15.2309	14.5522	14.9996	14.9738	14.9072	15.2357	13.8613	15.1547	14.9861	17.5729	14.2878
P39060;P39060-1;P39060-2	COL18A1	18.4312	18.1525	18.7325	18.5138	18.3823	18.6881	18.6868	18.3395	18.3092	17.9464	18.8337	18.5762	18.6548	18.2425	18.0349	18.3164	18.6881	18.2609	18.3974	18.3207	18.2631	18.6411	18.6029	18.7394	18.5384	18.4268	18.8878	18.6398	18.5318	18.5318	18.1377	18.13
P40189;P40189-3	IL6ST	14.3804	16.5281	15.3517	16.2294	16.3041	12.4975	15.5193	15.9845	14.8431	15.301	15.4331	13.3636	14.0902	10.4852	12.874	14.973	13.3764	14.8789	15.5851	15.7919	16.0195	17.4123	15.3806	15.6861	16.5245	15.7649	15.8753	13.9964	13.2713	15.047	13.4299	15.2476
P40197	GP5	13.3789	13.5163	10.7374	13.7216	11.6994	13.7939	11.1591	11.519	12.1498	11.2706	14.1953	14.4738	13.7749	13.1216	13.4425	15.0982	14.7846	14.0577	12.5639	11.9577	11.4817	12.969	10.8202	12.9972	12.6411	10.6504	13.1155	12.0779	11.7501	13.2407	10.8125	11.823
P41222	PTGDS	21.4028	20.6578	21.3846	21.1503	21.1498	19.839	21.6836	21.0705	21.3863	20.2441	21.8224	21.0358	21.1545	20.8453	20.0241	19.9236	21.8644	20.4672	21.1809	20.9186	20.8569	20.1109	21.4357	21.0479	20.8349	20.2851	21.6904	20.7105	20.8945	21.2056	20.3221	19.8923
P43121	MCAM	15.1529	16.4405	16.6822	16.7038	16.7487	14.5667	16.7604	16.4455	16.1574	16.0928	15.4897	16.8868	17.0991	14.8931	16.4523	16.9943	16.776	16.4314	16.5716	15.0862	15.9048	14.8352	16.7372	15.6855	16.8613	15.3257	15.8408	16.2209	16.909	17.1404	17.3433	15.51
P43251;P43251-2;P43251-3;P43251-4	BTD	19.4464	19.472	19.0846	19.8259	19.4311	19.2879	19.5019	19.5276	19.3738	19.7698	19.5463	19.5977	19.4953	18.9194	19.7153	19.2868	19.5864	19.8034	18.9604	19.5057	19.4928	19.1639	19.7147	19.3572	19.1677	19.6553	19.6699	19.4057	19.5817	18.8972	19.7418	19.3357
P43652	AFM	21.9951	23.2214	22.4348	22.7666	22.5078	22.5198	22.327	22.8815	22.7716	22.8601	22.3774	23.1436	21.9883	22.4414	22.5384	23.1354	22.5225	23.2203	22.5784	22.7484	22.833	22.5855	22.6283	22.8408	22.5442	22.9675	22.3438	22.7563	21.9573	22.5553	22.5453	23.2653
P48740	MASP1	18.1257	17.8875	17.716	17.8345	17.8821	17.8356	17.8835	17.6307	18.14	17.6691	18.7513	17.9549	17.7487	17.6399	18.2414	17.8425	18.1188	17.9127	17.7844	17.5933	18.0444	17.9837	17.5814	17.6513	17.7865	17.6448	18.1361	17.7985	17.9245	17.6371	17.9036	17.5807
P51812	RPS6KA3	21.1087	21.593	21.5929	21.517	21.0642	21.1459	20.4515	21.4089	19.8984	21.1615	21.1678	21.7137	20.9205	20.2885	20.9151	21.0066	21.5658	21.0503	20.9679	21.7433	21.5223	20.9293	21.2155	20.7102	20.7332	20.6829	20.5813	21.8959	20.4045	21.7711	21.7121	22.0236
P51884	LUM	21.7732	21.9791	22.1913	21.9129	22.2185	20.8969	22.4553	22.0437	21.3635	22.2069	22.1591	21.9876	22.3075	21.9017	22.2945	22.2442	22.0393	21.9384	22.0101	21.7983	22.2221	20.9965	22.4616	21.9864	21.6163	21.9837	21.7838	21.729	22.1208	22.0003	22.1537	21.7319
P54289;P54289-2;P54289-3;P54289-4;P54289-5	CACNA2D1	15.3649	13.7431	14.3112	15.5913	15.5987	13.5861	14.4421	15.0694	12.8392	14.6941	15.016	13.922	14.5725	16.0736	15.2006	14.3821	15.6585	14.0022	15.6299	16.5886	15.5936	16.9202	15.038	14.5677	17.2348	15.2361	15.3505	16.7818	14.5446	14.4992	14.4272	15.5744
P54802	NAGLU	15.7432	16.996	15.4813	16.6527	19.7498	20.8294	12.3865	22.0839	19.2016	20.4606	17.7598	21.4405	19.6711	22.5983	22.1104	15.7365	22.0994	21.3583	18.3382	17.1049	20.1189	20.1309	20.0103	21.0336	15.38	16.5018	20.6922	20.9008	15.3285	17.4859	17.0362	10.8503
P55056	APOC4	18.463	19.0375	18.7015	17.5951	17.721	20.2661	17.1681	18.6125	17.2378	18.9335	18.2833	18.7625	18.3511	18.8914	18.6606	20.36	19.2624	19.4018	17.8083	17.5773	17.4015	19.0075	17.57	18.154	17.8833	19.7625	18.9923	19.031	18.0112	18.9276	18.7117	20.4021
P55058	PLTP	19.5249	18.8732	19.2089	18.6142	18.8754	18.2575	19.115	18.9098	18.3678	18.7532	19.566	19.0211	19.2972	18.7046	18.9678	18.6967	19.5302	19.0371	19.4143	18.5746	19.0321	18.3184	19.012	19.0015	18.4397	18.8508	19.2832	18.713	18.9698	18.8895	18.9735	18.5834
P55290;P55290-4	CDH13	16.9725	16.7853	16.4711	16.43	15.7752	15.9137	16.8399	17.2586	16.1052	16.5573	16.6622	16.4785	17.0732	16.5761	16.8028	16.4789	17.2829	16.7992	16.4876	16.5886	16.2233	15.7093	16.7261	16.6543	16.0151	16.1993	16.5628	16.1072	17.1525	16.7983	17.0174	16.3273
P59665;P59666	DEFA1;DEFA3	16.7554	15.9625	17.0525	16.4616	16.3163	17.5532	16.9716	16.2249	16.3314	16.3332	17.4337	16.8352	15.9235	16.8613	17.2109	16.9599	16.5811	16.0512	15.5607	15.8953	17.0904	16.5193	16.6893	16.4916	12.3363	15.6207	17.504	16.3304	15.6751	16.0763	16.7497	16.1278
P60709	ACTB	17.5458	17.7057	17.261	18.7163	17.899	17.6674	17.4774	16.7691	17.3395	17.6558	19.9293	19.0448	19.4406	17.5063	17.8152	18.6119	17.8469	18.1431	17.4575	18.0611	17.7756	17.3434	17.5671	17.1025	17.2354	17.2131	17.4199	16.7361	17.7981	17.6182	17.5406	17.6004
P61626	LYZ	20.682	20.3649	20.9773	20.2024	21.1063	20.4454	20.8636	20.0481	19.1754	20.5636	20.7294	20.3685	20.3207	20.404	19.5679	20.4793	20.7512	20.4317	20.2031	20.0074	20.843	20.082	20.5535	20.5061	19.7884	20.7785	21.008	20.1233	19.9608	20.2685	20.0046	19.9158
P62328	TMSB4X	15.0492	15.0256	15.207	16.5337	15.0497	14.8654	15.6535	15.161	14.9539	14.3153	17.1767	16.5035	16.2037	15.0464	13.3592	16.0904	15.4017	14.7064	15.0687	15.8369	14.3333	14.4777	15.2579	15.3587	14.9614	14.3169	15.4131	14.9808	14.7665	15.4924	14.2249	14.5676
P63313	TMSB10	12.7852	14.341	14.4372	15.2699	13.584	14.4121	11.9401	14.6784	11.2774	9.89775	13.4203	15.3246	13.1179	14.8992	12.5533	14.6791	14.2603	14.3065	14.2764	15.0182	11.7331	11.6987	12.6562	13.9517	12.5689	12.5076	14.754	14.2941	11.1764	15.0303	12.4048	12.2931
P68871	HBB	16.3829	22.8715	15.9398	15.738	15.0236	15.5646	15.7289	17.0119	16.5723	15.1693	17.3491	16.5855	15.9954	15.4882	24.6357	16.7267	16.3908	22.6005	16.7434	16.7372	15.3908	15.0295	15.5999	16.2015	16.3454	15.9476	15.4517	16.747	15.473	22.3887	22.4701	16.5287
P69905	HBA1	16.0223	22.0035	15.1123	15.7355	15.4444	15.3046	15.0472	16.8346	16.4263	15.7364	16.4783	15.6989	15.7377	16.0228	23.8311	16.4489	16.0155	21.9291	16.2167	16.6329	12.7005	15.0475	15.5302	15.7177	15.8944	15.1421	16.105	16.3717	15.4299	21.722	21.7704	16.9655
P80108	GPLD1	19.4226	19.306	19.037	19.5056	19.5078	19.0286	19.5857	19.145	20.0178	19.6347	19.4837	19.7369	19.7054	19.1679	19.6075	19.4654	19.6157	19.4214	19.1157	19.4444	19.6069	19.1097	19.9235	19.0863	19.6859	19.8812	19.3402	19.4341	19.6505	19.3103	19.4594	19.5262
P80188;P80188-2;X6R8F3	LCN2	17.5976	17.4004	17.2315	17.3317	17.54	17.2942	18.0053	17.5268	17.6429	17.1233	18.5444	17.0591	17.3281	17.5519	16.681	16.8221	17.4122	17.3581	17.6079	17.2673	17.0911	17.0633	17.8669	18.2599	17.5239	17.227	18.2505	17.3444	16.7599	17.41	16.4733	16.9755
P80723	BASP1	14.1362	13.3101	14.5649	13.3729	14.5481	13.7286	14.5359	13.7187	11.1901	13.3477	14.9395	14.1642	14.3584	13.848	13.5575	14.2083	14.9261	13.7514	14.1312	13.2078	14.1282	13.4233	14.2906	13.9269	14.0929	13.7194	14.8084	13.7617	13.9377	13.8256	13.9174	13.7842
P98160	HSPG2	17.6276	17.739	17.7633	18.1395	17.6791	16.7126	17.8476	17.8049	17.5318	17.1722	18.016	17.824	17.4988	17.2154	16.7359	16.4481	18.0532	17.608	17.7661	17.5823	17.1594	17.1875	17.7739	17.7614	17.6778	17.1843	18.1048	17.7354	17.4712	17.5733	16.9903	16.3789
Q01459	CTBS	15.644	15.3322	16.0337	16.4882	16.8147	14.9975	16.5303	14.4145	15.5171	14.9608	16.3846	16.926	15.6906	14.9629	16.558	15.959	16.0579	13.8237	16.1433	14.6702	16.8338	15.8854	16.6388	16.1867	15.3553	16.4907	16.5047	16.6774	15.7093	16.0109	16.7949	15.7936
Q02747	GUCA2A	19.3616	19.156	18.3464	19.0149	18.2755	17.4477	19.0691	19.2399	18.5591	17.6599	18.9976	19.2562	18.6154	18.2566	17.6455	16.5668	19.5181	18.9768	18.4581	18.5883	17.9761	17.7791	19.0453	18.8253	17.9417	17.7043	18.7291	18.6303	18.6071	18.7422	17.8559	16.9499
Q03591	CFHR1	21.4354	20.983	21.0123	21.2624	20.0557	21.3957	21.3524	21.0621	20.3303	21.1172	20.9036	21.0599	21.5035	21.2632	21.0666	20.1275	21.2759	20.9143	20.7598	20.9472	20.1938	21.4464	21.0458	21.395	19.9099	20.8741	21.004	20.8182	21.3878	21.3933	21.0547	20.0956
Q04756	HGFAC	18.1946	18.8684	18.4938	18.3669	18.2305	18.072	18.5825	18.5996	18.6984	18.2023	18.8476	18.9221	18.4671	18.199	18.5757	18.2284	18.5181	18.7007	18.6707	18.0148	18.4054	17.7055	18.282	18.6578	18.6342	18.3007	18.5093	18.669	18.2751	18.5807	18.1682	18.4822
Q06033;Q06033-2	ITIH3	22.5377	21.5038	21.3479	19.8893	21.7352	22.1255	21.5216	21.6089	21.0266	21.5028	21.5705	20.8985	20.8119	21.8599	22.0186	21.4485	21.6335	21.5686	22.1304	20.3762	22.0777	21.5395	21.6142	21.4642	21.4024	21.3907	21.7439	20.9963	20.6977	21.7151	21.8363	21.739
Q06141	REG3A	15.5016	14.8153	16.5519	14.6776	14.9116	14.6466	15.2503	15.1505	15.5771	14.7207	14.7081	14.5599	14.9422	15.4534	15.5441	14.8873	15.9422	15.3601	14.935	14.6957	15.1639	14.7609	15.2438	16.0818	15.363	14.443	14.6917	14.4267	14.5076	15.1042	14.8183	14.3446
Q07075	ENPEP	14.651	14.3337	11.9016	13.6034	11.9328	13.5527	14.1643	14.7511	12.5162	14.1942	14.2078	12.1053	14.5129	13.9713	13.9866	11.7848	15.2784	14.4938	14.0685	13.6434	13.8819	11.9826	14.1679	14.6161	13.3321	14.1496	14.0595	12.5756	14.5667	14.2275	14.3883	11.8074
Q07954	LRP1	14.1388	14.5774	14.0309	14.1033	15.1535	13.9797	14.0499	14.5072	14.052	14.6962	14.8832	14.6345	14.7855	14.5548	14.9996	15.023	14.4474	14.5283	14.8147	13.9996	14.8006	13.9974	14.4959	13.963	13.9475	13.8988	14.6903	14.3134	14.4719	14.2882	15.1784	14.5541
Q08380	LGALS3BP	19.9258	19.8434	19.3934	19.3675	20.4375	19.9547	19.3318	19.5461	20.0412	19.6066	19.6722	19.5606	19.3546	19.2438	19.42	20.2371	18.951	19.0992	19.3511	18.9778	19.8123	19.6985	19.1206	20.5555	19.4293	19.8593	20.4422	19.7139	19.4353	19.0927	19.1726	20.3151
Q08554;Q08554-2	DSC1	14.9222	15.692	13.9451	16.1806	15.6606	13.7424	15.6091	14.9524	14.2109	10.9029	15.8209	15.9647	15.8823	12.7679	14.1072	13.3705	14.9325	13.289	12.8616	15.0127	11.9428	10.8564	15.3863	16.3299	12.7946	13.6034	14.8154	14.9709	15.0667	15.4046	12.1323	11.9417
Q08830	FGL1	14.2546	14.1773	14.6156	13.3848	14.3497	13.7707	11.3562	13.549	15.1871	12.2279	15.0104	13.827	11.3433	14.5198	15.4626	14.2797	12.5832	14.8402	14.6709	13.7109	15.1303	13.216	12.3847	15.2581	16.5032	12.9997	13.3227	13.6524	12.0953	14.232	14.853	14.1612
Q12805-5	EFEMP1	14.4595	13.6123	14.5333	14.2754	14.2411	13.4151	14.7411	14.1948	14.5619	14.4641	14.2673	14.2231	14.2189	14.3999	14.3996	13.4978	14.1666	13.3825	14.6508	14.1974	14.245	14.0397	14.6182	14.0494	13.7815	13.5561	13.9487	13.588	14.4501	14.8075	14.1033	13.6832
Q12860;Q12860-2	CNTN1	15.3021	13.942	15.4592	14.1166	14.6539	13.5917	14.9337	14.6204	14.1903	14.3697	15.0553	14.6163	15.1782	14.2969	14.26	14.8167	15.3229	14.2647	14.8804	14.1359	14.4627	13.7564	14.9755	14.7692	14.9052	14.4775	14.8744	14.1586	14.9356	14.5217	14.6931	14.6175
Q12907	LMAN2	13.3713	12.5208	15.0149	15.5243	14.2002	14.4389	15.0254	14.8995	13.8997	10.862	15.94	13.5212	14.457	12.8532	13.6698	15.4369	12.9743	10.5806	14.6633	15.11	13.4894	13.5894	14.9838	13.6974	13.3138	15.1806	12.8708	12.4142	10.1054	15.0951	13.8843	13.7721
Q13093	PLA2G7	11.8688	14.6847	14.8904	14.9021	13.0802	10.387	10.8584	10.7073	12.8145	14.0199	13.7162	13.3032	14.806	11.138	13.1577	14.1924	12.7839	11.5889	12.3538	15.2176	11.6453	11.708	12.6448	14.3389	14.5941	12.0595	11.2934	11.1889	14.2848	15.4735	12.6604	13.2142
Q13103	SPP2	16.2798	17.4381	16.8043	14.7264	16.2884	17.8197	14.6308	16.8961	15.749	16.5312	16.8669	17.7111	16.1114	16.5498	17.2623	17.0519	15.4776	17.511	17.5983	12.1049	16.0818	16.9045	15.2729	17.039	16.0532	16.6068	17.1042	17.498	16.771	16.5032	17.3479	17.1183
Q13201	MMRN1	14.0473	14.6133	14.4772	15.1971	14.173	13.6266	14.6765	14.1655	14.2356	15.0656	14.5946	13.4694	14.6976	13.4699	13.0624	14.4576	14.4316	14.3182	15.5395	13.3735	13.3909	14.0931	14.5908	14.117	14.3827	14.0559	14.2811	14.4484	14.339	14.2665	12.3825	14.6171
Q13508	ART3	17.1148	16.5272	15.8811	16.4368	15.8222	15.4761	16.7977	16.5392	16.2198	15.5806	16.1153	16.659	16.7133	16.231	15.791	14.6741	17.5168	16.5675	16.0596	16.2979	15.9989	14.9392	16.6095	16.3502	16.4462	15.8287	16.2986	16.2314	16.5871	16.3711	15.812	13.5578
Q13790	APOF	19.5575	19.1765	19.0922	18.9813	18.927	19.0579	18.9313	19.09	19.4037	18.4749	19.3131	19.1918	19.335	19.0395	18.9263	18.7728	19.1521	19.134	19.1003	19.3918	18.9905	19.3445	18.754	19.4278	19.5219	18.856	19.0845	19.1624	19.422	19.4748	18.8125	18.5047
Q14118	DAG1	15.6726	15.982	15.5095	15.5112	15.0875	14.7192	15.3477	15.7411	15.8242	15.5261	15.2948	15.7911	15.8658	15.3281	14.6001	14.4044	16.2193	15.763	15.3672	15.688	15.3974	15.0382	15.367	15.7343	15.5452	15.7425	15.7287	15.5522	15.8395	15.7343	15.0863	14.6378
Q14126	DSG2	16.0626	15.1961	15.6325	15.203	15.3251	14.933	15.7194	15.2785	15.7748	15.393	15.7426	15.5144	15.5633	14.6119	15.3527	15.39	16.076	16.1261	16.0043	15.0548	15.5067	14.855	15.7235	15.4447	15.5143	15	16.2842	15.3393	15.7633	15.3451	16.3476	15.4432
Q14515;Q14515-2	SPARCL1	14.8076	15.0133	15.0648	14.6216	14.4524	14.1545	15.1407	14.7249	14.7924	14.0979	15.3625	14.8289	14.9128	14.8942	14.5185	14.6414	14.9377	14.9722	15.0405	14.501	14.4768	14.5003	14.8678	14.4712	14.8681	14.3415	14.8065	14.8621	14.8095	14.5619	14.6504	14.2839
Q14520;Q14520-2	HABP2	20.5834	20.3151	20.5845	20.5318	20.3106	20.7595	20.2754	20.221	20.564	20.2853	20.5744	20.4061	20.6988	19.8881	20.6156	20.2676	20.6265	20.3294	19.9904	20.0863	20.2602	20.7046	19.7564	20.3036	19.5988	20.0714	20.2944	20.3471	20.7496	19.9399	20.2538	20.1662
Q14624-2	ITIH4	14.0599	11.4244	11.4346	14.0179	12.5364	13.6425	12.2315	11.9456	13.8808	13.9023	12.2021	14.2778	13.4577	14.9583	13.8306	12.2476	13.7698	10.7935	12.0081	11.6669	13.2194	15.1135	12.6294	12.7324	13.4887	14.0317	10.8788	14.0859	13.4487	12.7652	12.6449	11.3559
Q15113	PCOLCE	18.3204	18.7678	18.5772	18.5904	18.9329	18.1148	19.0414	19.1044	19.0262	18.4501	18.5592	18.908	18.3722	18.8713	19.1684	18.019	18.7501	18.4983	18.4047	18.414	19.1676	18.6776	18.9074	18.8204	18.6123	18.3571	18.7138	18.6694	18.5747	18.6477	19.0412	17.8335
Q15166	PON3	16.3791	16.4094	16.6099	16.2181	16.4689	15.7304	16.7207	16.5476	15.6473	16.7088	16.9273	16.6715	16.5189	16.0035	16.8434	16.1098	16.9196	16.5653	16.5493	16.3914	16.5838	16.1971	16.6403	16.2369	15.4132	17.1286	17.2366	16.7036	16.5592	16.6872	16.9674	16.0754
Q15582	TGFBI	16.8442	16.8859	17.2661	17.3259	17.3163	16.6896	16.8173	16.9731	17.2342	16.9436	17.0936	17.2929	17.3102	17.3686	17.063	16.9116	17.2672	16.9741	16.9543	17.4959	16.9497	16.9936	17.1084	16.6274	17.5365	17.3965	17.1365	17.6012	17.2259	17.175	17.0655	17.1524
Q15848	ADIPOQ	19.7937	20.0715	19.2707	19.3656	19.6864	16.9855	18.2121	19.5236	19.5119	19.6322	20.1518	19.9234	19.4028	19.4347	20.2505	17.9309	20.6258	19.9926	20.1767	19.6283	20.0895	17.4703	18.2066	19.4075	19.5103	19.3265	20.0354	19.412	19.689	19.7546	20.141	18.503
Q16270;Q16270-2	IGFBP7	14.9651	15.859	15.601	15.7001	15.4055	14.4419	15.012	15.5669	16.5404	15.2618	15.6936	15.0501	15.0598	15.5807	15.4341	14.8444	15.7807	15.5239	16.0462	15.8139	15.8046	13.9506	15.3215	14.8573	15.9855	14.6092	14.8834	14.671	14.6993	15.5182	15.0356	14.8949
Q16610	ECM1	19.7172	19.6732	19.4561	19.0606	19.0647	18.7219	19.5599	19.4897	17.8802	19.5837	20.1751	18.8949	19.6187	19.794	19.684	19.3344	19.975	19.8994	19.2203	19.2655	19.0396	18.4779	19.4526	18.8866	17.8424	19.2588	19.9393	18.7099	19.5656	19.5023	19.614	19.3308
Q16706	MAN2A1	15.2162	14.8045	14.9599	14.6161	14.6882	12.3383	15.0836	14.9198	14.8391	14.5037	14.2597	14.8762	14.5196	13.9806	14.7459	14.0755	15.1404	14.6781	15.4546	15.0595	14.6071	14.7547	15.3301	14.8753	14.9392	14.9254	14.793	14.8364	14.9679	14.3966	14.6629	14.4219
Q16853	AOC3	15.1679	16.3491	16.0367	15.6893	15.2739	10.9292	15.7829	16.2804	15.5499	16.3779	15.6155	15.4096	16.027	16.2073	16.0588	15.2394	16.6907	15.8962	16.1017	15.9444	16.3998	14.588	15.7953	15.9737	15.4749	15.7891	16.2172	15.5009	15.8114	16.0019	16.1421	15.6128
Q4G0P3	HYDIN	23.2325	22.3913	22.7699	22.5215	22.7819	21.2806	22.7177	21.9818	22.1762	22.3674	21.8317	22.4559	22.467	22.8257	22.5232	19.5671	22.3562	22.3154	21.8444	22.3694	21.2056	22.8695	22.895	22.6261	23.2412	22.4278	22.2036	21.1909	22.4548	22.8756	22.5046	23.0531
Q5T0H9	GSN	14.5447	14.343	12.8406	14.7103	12.3005	13.9187	14.3022	14.5899	14.7487	12.8261	14.3463	14.1776	14.3221	14.0343	14.0817	13.4979	14.9411	14.6391	15.101	14.7582	14.7819	11.5834	14.8668	13.2738	15.0937	14.228	15.049	14.2666	14.5605	14.406	14.9552	14.2559
Q5VZR0;Q9H4G4	GLIPR2	12.3296	13.5365	14.2649	14.3171	13.5508	14.1665	14.4462	14.7622	14.0823	14.5193	14.4245	14.0393	14.5219	14.2942	14.5627	14.4674	14.3237	14.7528	14.3696	14.4148	12.815	11.0859	14.6496	12.3367	13.7491	14.4088	14.146	13.2393	14.5238	14.3129	13.9525	14.3607
Q6E0U4;Q6E0U4-16;Q6E0U4-2;Q6E0U4-3;Q6E0U4-4;Q6E0U4-5;Q6E0U4-6;Q6E0U4-7	DMKN	15.1313	13.8938	12.9473	14.3513	13.1254	12.8262	14.2539	13.7378	14.3676	12.3505	12.5582	12.894	14.1319	13.4375	11.207	12.0839	15.6109	13.7141	13.1227	14.2617	11.1829	12.6491	13.5352	13.5863	12.865	11.3858	13.074	12.47	13.8418	14.1451	11.533	12.0302
Q6EEV6	SUMO4	16.5739	16.8325	14.4816	16.9954	13.9025	11.7859	11.9927	16.9833	16.7692	16.7054	13.3055	15.1035	16.9722	16.4333	16.9308	11.1242	17.042	16.7417	17.1134	17.0459	16.8417	13.7892	16.7643	17.6602	15.1281	17.5013	14.4382	13.9191	17.0187	14.853	11.2393	11.1742
Q6EMK4	VASN	18.9557	18.1931	18.4544	18.5152	18.2657	18.2634	19.016	18.5726	18.6933	18.732	18.9756	18.5251	19.1936	18.171	18.6262	18.5239	19.1767	18.364	18.7318	18.3471	18.3811	18.1169	19.0178	18.3985	18.4038	18.8092	18.9115	18.5259	19.1141	18.5588	18.6558	18.6994
Q6IQ55;Q6IQ55-2;Q8IWY7	TTBK2	10.7537	17.2529	14.0586	16.5659	17.5141	17.5743	17.8033	14.4607	16.918	17.9746	14.6734	13.8768	17.3251	18.2578	12.9321	13.9532	11.0335	16.4505	13.7014	17.1296	10.4054	17.3852	17.5376	14.3278	14.6553	14.2659	14.7118	14.6456	16.5266	17.9803	14.5844	14.1365
Q6P1M0-2	SLC27A4	16.8333	17.0729	17.226	17.1436	16.4717	16.3927	16.6446	17.181	18.1991	15.5205	17.3954	16.7646	17.0741	16.341	17.5147	16.4262	16.9538	17.6247	17.6822	17.2634	16.6306	16.4375	16.6875	16.7595	16.8324	16.5628	17.3703	16.4725	16.8061	16.1137	16.8525	17.3445
Q6UX71	PLXDC2	15.7523	15.7096	15.9771	15.6242	15.7958	13.4695	16.1245	15.575	15.5558	15.6669	16.1246	15.8271	16.1022	15.5188	15.8047	15.3867	15.7091	15.5645	15.8653	15.1077	15.665	14.4631	15.9226	15.4689	15.0763	15.1639	15.9384	15.4072	15.8217	15.8426	16.1082	15.6366
Q6UXB8;Q6UXB8-2	PI16	17.7823	17.1342	17.1422	18.0711	16.998	17.0091	17.8193	17.611	16.8586	17.4268	18.4522	18.1581	18.3243	16.8348	17.2563	17.5878	18.0198	17.3667	17.2327	17.8315	16.8348	16.5869	17.8097	17.5565	17.3259	17.356	18.0772	17.7401	18.13	17.1359	16.9596	17.1489
Q6UY14;Q6UY14-2;Q6UY14-3	ADAMTSL4	15.2624	15.3392	14.8483	15.3422	14.8967	14.272	15.2703	15.5825	15.1856	14.8349	15.3966	15.1108	15.2789	15.2063	14.8368	14.269	15.918	15.452	15.7816	15.1685	14.7243	14.392	15.2561	15.485	15.2005	14.6972	14.9329	14.8881	14.8151	15.5539	15.3072	14.4979
Q6YHK3;Q6YHK3-2	CD109	13.6308	13.8068	11.0393	13.6968	14.0171	10.3367	14.5088	14.2607	12.9649	14.1641	14.3557	13.7357	14.59	12.7924	13.2584	14.1568	13.6963	13.6349	11.8442	13.4226	13.6684	12.9308	14.3302	14.4664	13.3138	14.2367	14.3558	13.2108	14.6376	13.274	14.0172	13.9444
Q6ZUS6-2;Q6ZUS6-3;Q6ZUS6-4;Q6ZUS6-5	CCDC149	21.1845	21.0572	18.9712	20.609	20.2523	20.9881	21.1565	21.785	20.724	21.7038	22.344	21.9795	19.4497	21.115	22.0367	21.8825	21.6483	21.976	21.265	21.3159	21.8493	21.1427	21.0678	20.5911	20.8844	20.7348	21.5576	21.4144	21.9014	20.9579	19.6263	21.0913
Q76LX8	ADAMTS13	13.6546	14.7944	15.1358	13.2232	14.0206	13.4608	14.4774	14.5824	13.9663	13.4695	15.3921	14.3016	14.7914	13.5717	13.2447	14.6508	15.6063	14.5542	14.88	12.4128	14.2275	13.0993	14.7202	13.8105	14.4783	13.4873	14.099	15.8139	14.412	14.0496	13.0429	13.1019
Q7Z7M0;Q7Z7M0-2	MEGF8	12.8058	11.3596	12.8318	12.3028	11.3454	10.9876	13.3421	11.4466	12.0037	11.3719	12.3199	11.994	12.8253	11.1832	13.0355	13.4509	11.8918	11.2628	13.1275	11.7717	9.78251	11.7261	12.286	13.2196	11.424	13.364	11.5853	11.3323	13.0815	11.1728	13.3814	13.5591
Q86SQ4;Q86SQ4-2;Q86SQ4-3;Q86SQ4-4	GPR126	12.3469	13.5993	12.0174	11.1177	13.3042	12.0731	13.9853	12.0346	11.7745	11.5621	12.6882	12.8643	13.7762	12.3574	11.7475	11.993	13.3973	12.9564	14.1779	12.2494	12.9556	11.5659	12.2546	11.5332	13.8065	13.9553	13.0576	12.4038	11.3977	11.9627	12.4228	12.7191
Q86U17	SERPINA11	14.0421	15.4923	15.5891	13.9723	14.8043	14.5781	14.3989	14.9213	15.0286	14.1199	14.9477	15.3008	14.1214	15.0201	15.3749	16.6888	13.9721	15.6108	15.4257	14.6107	14.6072	14.3186	14.229	15.0355	15.2349	15.1568	14.5357	15.3644	14.3782	15.2684	14.8182	15.2633
Q86UD1	OAF	17.0667	16.8691	17.1227	16.5946	16.7876	16.7686	16.419	17.091	16.5381	16.6405	16.757	16.9783	16.3083	16.1335	17.1403	16.9111	16.9168	16.6819	17.0194	16.3868	16.6094	16.8804	16.5158	17.19	17.0133	16.5808	16.8544	16.9404	16.7277	16.1314	17.0394	17.1115
Q86UY0;Q8NBS9;Q8NBS9-2	TXNDC5	13.9306	13.808	13.5256	13.444	12.8504	11.9906	14.0803	13.3696	13.2261	12.3888	12.1274	12.8238	13.0273	12.2786	11.9186	10.8774	13.6498	13.0196	13.8103	12.1447	12.4426	13.1136	14.0393	13.2311	13.3214	12.1991	13.4713	12.7988	12.8652	13.21	12.7175	12.7434
Q8N715	CCDC185	17.215	16.726	16.2864	16.6771	15.9011	16.5132	16.2981	16.7507	15.8833	16.5407	15.7375	17.5294	16.0893	15.8235	16.351	17.3422	17.925	17.9088	16.1052	17.0117	16.2146	16.737	16.0819	17.7037	16.8854	16.8783	15.6884	17.15	16.2722	16.2578	15.8428	17.4741
Q8NBP7	PCSK9	13.931	14.1941	13.9451	13.932	13.7957	14.0495	14.1352	14.4662	14.6179	13.9974	14.3957	13.8612	13.6714	13.9715	14.7439	13.7783	14.5055	13.885	14.9148	14.0423	14.5534	14.1145	13.9422	13.6341	13.9853	13.9562	14.5229	14.5069	14.1963	14.0341	14.03	14.2263
Q8NC38	ZNF436-AS1	15.8014	15.9042	16.1767	15.6144	15.5983	15.8251	15.7334	16.6537	16.1147	15.7003	16.329	16.467	15.6581	15.9838	16.5321	15.3112	16.5842	15.9279	16.1253	15.9994	16.1193	15.4296	15.7598	16.1174	16.0437	15.3806	16.0937	16.222	15.8364	15.746	16.4974	15.1347
Q8NHV9	RHOXF1	24.7056	24.1768	24.364	24.5329	24.1319	23.2562	24.8787	25.066	25.2523	24.842	25.3819	24.8853	24.6342	24.364	25.4404	24.3638	25.626	25.1277	24.7396	24.535	24.4472	23.9603	24.8596	24.2071	24.7106	24.9387	25.23	25.2717	25.0112	24.4487	25.0315	24.3734
Q8WWA0	ITLN1	13.4519	14.8588	13.1735	15.4491	15.0966	10.8799	14.6536	13.7291	15.2008	12.8808	13.747	15.1274	15.7	13.9749	15.0318	14.5448	15.1704	14.7001	14.9861	15.3418	14.6863	14.2446	14.5719	13.802	12.7869	14.9314	12.1031	12.8515	14.5746	15.6426	14.4763	14.3989
Q8WWZ8	OIT3	14.3892	15.1126	15.4786	14.924	14.2592	14.8301	14.6988	12.4983	13.3438	14.2771	14.7421	14.8229	14.448	14.6401	14.1405	14.498	13.23	13.0012	14.6257	14.632	12.4181	15.1419	14.3449	15.7499	14.9799	14.4557	13.7811	14.5644	14.9116	14.7302	12.5291	12.9111
Q92496;Q92496-2	CFHR4	17.904	16.7765	17.1594	18.2397	16.9311	19.2456	18.3244	17.6946	14.8074	17.4836	17.0915	17.5294	16.6161	17.2303	16.8813	14.7445	16.8992	17.5443	16.6449	18.2912	16.7632	18.2792	17.6835	18.7342	13.7752	17.5084	17.9918	17.8862	16.9623	16.5917	17.0234	14.6203
Q92820	GGH	15.5813	15.6433	16.0465	15.7468	15.8565	14.8023	16.4109	15.5411	14.3019	15.6334	14.9105	15.6089	13.2581	15.6912	16.449	15.5816	15.773	15.5923	15.6285	15.7852	15.6294	15.3123	16.3519	15.766	15.7721	16.0709	14.515	15.6147	15.4695	15.4399	16.2185	15.2322
Q92954;Q92954-3;Q92954-6	PRG4	16.5811	16.3232	16.1118	15.9725	16.7051	17.6286	15.6008	16.0206	15.5554	16.5759	11.6561	15.8684	15.5661	16.3054	16.4829	16.9665	16.8651	15.9159	16.3929	16.6856	16.4354	17.0124	16.3786	16.3701	16.3148	16.5733	13.6738	16.3662	16.0315	15.957	16.5444	17.3829
Q96FE7;Q96FE7-2;Q96FE7-4	PIK3IP1	16.8994	17.3956	16.825	16.5166	16.5962	16.0309	17.167	17.2513	16.1932	15.61	17.5112	16.5755	15.9712	17.1094	15.1849	15.4364	17.6273	17.2539	17.0414	16.8962	15.9536	15.6986	17.4094	16.4491	16.7606	15.626	17.6397	16.8571	15.6332	16.7424	15.7726	15.9139
Q96IY4	CPB2	20.591	20.3477	20.6761	20.0953	20.0433	20.1816	19.8205	20.5024	20.1333	20.1948	20.2389	20.0407	19.8932	19.8669	20.3884	20.0272	20.6588	20.2876	20.5837	19.9106	20.087	20.0528	19.8783	19.9711	20.1018	20.0232	20.4881	19.9075	20.1172	19.7747	20.6503	20.1228
Q96KN2	CNDP1	16.88	17.8286	17.1408	18.1867	16.8878	18.4917	16.6177	18.032	17.8415	17.6384	17.7177	17.9171	16.5951	17.0752	18.7247	17.2559	18.0738	18.1767	16.5158	17.4439	16.5489	18.0016	16.9325	17.779	17.3918	17.387	18.0681	17.9284	16.8501	16.9096	18.5969	17.3887
Q96PD5	PGLYRP2	20.9862	21.8507	21.5918	21.5391	21.9376	21.3508	21.8311	21.6192	21.433	22.1226	21.4737	22.069	21.4573	21.6253	21.5757	21.3719	21.4544	21.7448	21.529	21.6756	22.0762	21.7286	21.7134	21.4354	21.3533	21.879	21.2907	21.8176	21.5512	21.7411	21.1405	21.1473
Q96Q89;Q96Q89-2;Q96Q89-3;Q96Q89-4	KIF20B	14.6072	13.9423	14.2592	14.1587	13.5727	13.5992	14.7843	14.5441	15.0056	14.3409	15.5262	14.4845	14.6805	14.6526	15.5096	14.0725	15.7705	14.2667	15.2019	13.8094	14.4192	13.8361	14.849	14.3773	14.6918	14.2343	14.6709	14.042	14.7714	14.5808	14.7265	14.0976
Q96S96	PEBP4	18.3152	17.9243	17.8542	18.7611	17.1233	17.1896	18.7409	18.1881	18.3059	17.487	18.2585	18.2957	17.793	18.3227	17.3223	16.8987	18.8701	17.8148	17.1152	18.6836	17.2132	16.7976	18.6028	17.8685	18.0412	17.3885	18.6909	18.2215	17.5099	18.2651	17.5647	16.8144
Q99784;Q99784-3;Q99784-5	OLFM1	16.4569	15.7779	16.3702	15.8054	15.9664	15.8719	16.4095	16.1433	15.7063	16.2842	16.9898	16.0418	16.5177	15.7827	15.2802	15.8541	16.3078	15.8986	16.5657	15.9211	13.4115	13.3379	16.3276	16.7246	16.333	15.3505	16.3215	15.8396	16.3486	15.878	16.3717	16.0202
Q99856	ARID3A	14.7159	12.3491	13.7154	12.9845	13.4736	13.0552	12.1513	14.4719	13.981	11.9812	12.0155	12.9599	14.0304	12.625	13.6311	15.327	12.3541	10.6577	10.5468	12.0753	10.9775	11.7824	11.8172	13.2339	13.7165	12.5711	12.2628	13.3482	12.4534	13.4929	11.9341	17.7386
Q99972	MYOC	16.6148	17.1444	16.6901	16.3148	16.8409	15.3394	16.3132	16.7188	19.6716	16.5314	20.2616	16.6932	16.1756	15.4552	18.6103	14.4866	19.3179	16.1195	18.2287	16.2884	15.9814	15.5594	16.3161	16.4215	16.4498	16.4607	17.9111	16.5497	16.341	15.5363	18.3386	15.5468
Q9BTY2;Q9BTY2-2	FUCA2	14.0733	14.3482	13.8276	14.579	14.2317	13.301	14.6828	13.026	14.1758	14.4839	14.697	14.5203	14.7689	10.7364	15.2657	13.9873	14.4144	14.4054	13.7711	14.0961	14.2279	12.9394	14.6145	10.6454	14.4161	14.3081	14.5495	13.7864	14.6474	12.9901	15.4339	11.5572
Q9BU40;Q9BU40-2;Q9BU40-4;Q9BU40-5;Q9BU40-6	CHRDL1	13.8884	14.6204	13.6568	13.7329	16.5502	11.0865	15.8371	15.2991	16.0193	15.499	16.1676	13.3254	13.2519	15.2476	13.0461	13.8941	11.3417	12.7859	12.813	12.7246	13.9303	11.3311	11.248	13.2101	13.3774	10.9891	13.5076	14.3825	13.2253	13.043	12.217	12.8724
Q9BUN1	MENT	12.9102	13.2554	14.8758	13.5527	12.3961	15.4287	14.4751	12.0149	12.2388	12.5934	15.0671	15.2333	13.7903	15.3425	14.2102	15.8209	14.119	13.6469	13.5668	12.8921	14.7715	12.8488	14.6775	14.3362	15.456	14.9191	15.5753	16.0179	11.789	12.8092	14.9661	14.1005
Q9BWP8;Q9BWP8-10;Q9BWP8-2;Q9BWP8-3;Q9BWP8-4;Q9BWP8-5;Q9BWP8-6;Q9BWP8-7;Q9BWP8-8;Q9BWP8-9	COLEC11	15.2634	15.4162	15.4162	15.364	14.8328	15.1371	15.1729	14.9076	15.1028	15.0875	15.7928	15.1847	15.2901	14.8227	15.3495	14.3669	15.7537	15.7121	15.3724	14.9974	15.1781	15.3441	14.918	15.2709	15.2043	14.6934	15.2684	14.9244	15.6204	14.7099	15.1368	15.5942
Q9BXR6	CFHR5	15.2702	14.5033	15.0331	15.2588	14.6137	15.4357	14.5719	15.2044	15.611	14.9382	14.8531	14.463	15.3988	15.4839	14.6706	14.6549	15.2923	15.0596	15.7393	15.474	15.2824	15.4503	14.8153	15.6018	15.6246	15.2544	14.8857	14.6246	15.585	14.8228	14.7495	14.7312
Q9H4A9	DPEP2	13.2332	13.9146	14.3215	12.7615	13.3875	12.5135	14.4463	13.8342	12.9825	13.1789	14.1865	13.5293	13.7268	14.043	14.2641	13.9988	13.3327	13.3844	13.994	12.7679	13.6453	13.5628	13.408	13.5677	13.9167	13.1745	13.9708	13.2714	13.622	13.7313	14.3482	14.0848
Q9H6X2;Q9H6X2-2;Q9H6X2-3;Q9H6X2-4;Q9H6X2-5;Q9H6X2-6	ANTXR1	13.0644	15.9675	15.8604	13.6936	15.9317	12.4332	15.8329	16.0098	15.463	15.8161	13.1898	13.724	13.9692	14.6066	15.9961	11.3458	16.4371	12.9741	15.775	13.2086	15.9762	14.032	15.6351	16.0933	14.5353	15.2241	16.2254	13.027	15.6339	13.1201	16.076	13.7824
Q9H8L6	MMRN2	15.619	16.3992	16.1906	16.5894	16.5304	16.2869	16.8159	16.6338	15.8428	16.179	16.1659	16.7364	16.1632	15.673	16.0941	16.471	16.274	16.1181	15.9245	16.4008	16.0545	16.2852	16.6645	16.663	16.3537	16.4798	16.5414	16.8284	16.2587	15.8344	16.2108	16.3318
Q9H981	ACTR8	10.8912	13.8824	12.4316	14.3326	13.8581	11.6206	12.5428	12.9071	12.7573	15.5553	12.6879	13.2837	14.2098	15.0434	13.3537	12.3378	11.6346	15.454	12.8368	15.1669	12.3922	11.7651	11.1128	15.0785	13.9787	14.5435	13.6721	11.3735	14.9545	14.8404	10.4453	12.5026
Q9HBR0;Q9HBR0-3	SLC38A10	13.9533	14.4056	13.3063	12.7021	12.2164	12.7031	13.6123	11.4794	12.7788	13.8944	14.1721	11.1608	12.0022	12.0727	11.6546	11.8014	13.4627	11.2029	12.7785	13.1922	11.0861	9.88096	12.2037	12.9106	11.6828	12.5755	11.9119	13.4596	10.637	13.2061	10.2586	11.3524
Q9HCU0	CD248	15.1373	15.4968	14.6899	15.1243	15.5762	12.3664	15.4626	15.1951	14.298	15.1765	15.2772	15.0948	15.2231	15.0405	15.2476	14.2821	15.4291	15.3208	15.0782	15.247	15.1506	14.4239	15.3623	14.933	14.9052	14.3784	15.4943	14.4624	15.1947	14.8961	15.3788	15.2076
Q9HCU4	CELSR2	18.7268	18.5687	19.2154	20.0111	19.2961	18.8974	17.5741	18.8479	18.3971	18.6434	19.0355	17.2669	19.0523	18.4363	19.1335	18.4549	18.5534	18.655	18.0494	19.6337	19.741	19.6076	18.1467	17.9076	18.2774	19.0202	18.7278	19.29	18.5554	19.321	18.7837	19.5796
Q9HDC9	APMAP	16.6347	17.0993	16.2422	17.517	17.0171	16.5893	16.2083	21.5427	16.0478	21.5155	20.5957	16.0093	14.8472	19.1514	17.0981	16.1448	16.8179	18.7211	16.1941	17.7884	17.2541	21.5069	17.2424	16.6729	16.5302	19.2034	17.0472	15.9169	16.3164	21.3954	17.6898	16.3709
Q9NPH3;Q9NPH3-2;Q9NPH3-5	IL1RAP	15.9723	16.105	15.6909	15.6599	15.4748	15.8464	16.1623	15.8593	15.1436	16.4886	16.4601	16.2025	16.2735	15.7943	16.521	15.6804	16.1058	16.5218	15.6782	15.7468	15.7033	15.9633	16.0599	15.696	15.402	16.5324	16.0906	15.8634	16.0379	16.3426	16.5653	15.33
Q9NPY3	CD93	17.2274	17.5535	17.5549	16.5551	16.3762	15.9438	17.4506	17.1719	17.0094	16.7062	17.166	16.9272	17.2172	16.3041	16.9873	16.7498	17.8515	17.6317	17.4595	17.3173	17.2245	16.2197	17.3553	17.0134	16.8476	17.2722	16.2897	17.144	16.7763	16.7701	16.7217	16.8648
Q9NQ79;Q9NQ79-2	CRTAC1	16.2217	16.8883	16.9816	16.4091	16.2255	15.8512	16.1645	16.9807	16.938	17.1662	16.7584	16.3633	16.2892	16.9943	16.9741	16.2133	16.2171	16.6304	16.4335	16.4515	16.5043	16.1644	16.4328	16.683	16.3833	17.1763	16.2445	15.9645	16.5707	16.8885	16.576	15.6517
Q9NS71	GKN1	16.711	17.794	16.0647	15.4815	16.0529	16.028	16.03	16.5997	16.8683	14.8143	15.4667	16.2211	15.9434	14.8247	15.6417	16.2764	16.619	16.558	15.3168	15.3533	15.873	16.6171	16.4863	16.1608	16.1178	15.1764	16.082	16.2577	16.5506	15.0106	15.7618	15.3722
Q9NSD4;Q9NSD4-2	ZNF275	16.02	16.1264	16.2674	16.0344	16.2639	16.0317	16.1118	16.0053	16.2376	16.7382	15.8834	12.4089	16.1864	16.4214	16.0901	16.7181	16.233	16.1701	16.5164	16.5282	16.343	16.3732	16.6101	16.2852	16.1962	16.2146	16.7495	15.8379	16.4884	16.299	16.7251	16.7218
Q9NZP8	C1RL	18.9407	18.7998	18.8032	18.5638	18.9386	19.1265	19.2049	18.6674	18.7839	18.9973	18.9718	18.8791	19.1492	18.6363	18.7976	18.6413	19.0662	19.0969	18.6859	18.737	18.7802	18.7147	18.8654	18.7343	18.9772	18.6603	19.0112	18.7684	18.9627	18.5566	18.8487	18.7235
Q9UBR2	CTSZ	13.2918	14.3198	14.0309	13.9893	14.1971	13.4735	14.0051	13.741	13.1584	13.7875	14.1139	13.6496	13.6188	13.1507	14.3955	14.1235	14.0565	13.3773	14.0345	14.0901	13.4778	13.3001	13.9276	13.9846	13.9853	13.8444	13.7206	13.5769	13.5604	13.7289	14.1326	13.7961
Q9UGM5	FETUB	19.0284	17.8224	18.9539	18.3642	18.9513	18.7834	18.305	17.9417	18.4624	17.3319	18.6896	18.4396	18.9065	18.1919	17.785	19.1011	18.6203	17.578	18.7631	18.1954	18.5909	18.9063	18.0204	18.0479	18.3682	17.0733	18.3971	18.4721	18.8627	17.9713	17.57	18.5203
Q9UHG3	PCYOX1	18.2058	18.2437	17.5191	17.905	18.0115	17.4895	17.1311	18.5236	17.6612	17.8782	18.6186	17.7743	18.0421	17.6624	18.2153	17.237	18.5831	18.679	17.883	17.9498	18.2736	17.5182	17.6736	17.5764	17.6701	17.8437	18.5718	17.7217	18.0674	17.5865	18.2368	17.7004
Q9UJJ9	GNPTG	16.3568	15.9473	16.2084	15.6426	16.1466	16.0657	15.808	16.0991	16.0325	16.0129	16.3764	16.135	16.0811	16.0556	16.2282	16.2283	16.3425	16.3195	16.472	15.639	16.1445	15.7099	16.2523	16.0077	16.2746	16.0623	16.3478	16.2629	16.0389	16.197	16.3046	16.3454
Q9UNN8	PROCR	17.6173	17.2197	17.3909	17.1905	17.1734	17.0016	17.387	18.596	17.2478	16.7425	17.2004	17.2019	16.7936	16.8609	16.3732	17.1497	17.2395	17.1804	16.9195	17.6723	17.0446	17.1295	17.3292	18.8147	17.3916	16.6727	17.1619	17.6504	17.1926	17.3144	17.1323	16.8273
Q9UNW1	MINPP1	13.7074	15.0409	15.1322	14.5322	14.9186	14.8145	16.3212	14.0679	14.3648	15.0092	16.1789	15.1049	15.0144	13.9776	15.1016	14.6037	15.77	15.0111	14.7181	14.8622	14.7877	14.6195	15.2813	14.7125	14.5773	15.6966	11.9274	14.6713	14.9749	15.0444	14.5972	14.4354
Q9Y279;Q9Y279-2;Q9Y279-3	VSIG4	17.0565	16.5426	17.0861	16.9499	16.7046	16.8193	17.4411	16.4263	16.2308	15.8142	17.3552	16.804	16.3209	16.7823	15.6518	16.3167	17.499	16.4845	16.5796	16.6486	16.1557	16.5176	17.0956	16.5793	16.5286	16.3097	17.3777	16.6325	16.6476	17.103	15.8038	16.283
Q9Y490	TLN1	14.3299	13.1594	14.2117	13.0843	13.9512	13.4103	14.4213	10.9272	11.9603	11.4085	13.2689	13.4592	11.8516	13.4472	11.9056	13.7734	13.2231	13.2019	12.8709	13.4135	10.9237	14.1168	12.7562	14.0788	13.242	14.0327	11.3919	12.4058	14.7366	13.6707	11.0784	13.9901
Q9Y5C1	ANGPTL3	14.4868	14.8237	15.2831	14.9747	14.7176	14.2874	14.4605	14.8005	14.1205	14.4174	14.962	15.1677	12.9638	13.6212	14.5849	14.6616	14.2941	14.7512	15.1081	14.215	14.1995	14.2285	14.053	14.7727	13.9022	14.2856	14.3612	14.0728	13.8903	13.7802	14.7134	14.8495
Q9Y5F1	PCDHB12	21.0036	20.5993	20.0992	20.296	21.1459	20.1555	20.5297	20.751	21.3052	21.1689	21.1776	21.0133	20.6836	21.2131	20.104	21.1499	21.5164	20.343	20.0731	20.5105	20.4136	20.2705	20.7054	19.8961	20.1447	20.6639	20.788	20.8283	20.5688	20.5667	20.7847	20.9926
Q9Y5Y7	LYVE1	18.0505	18.4704	19.8062	18.4621	18.282	17.8073	19.1532	18.4447	18.2471	17.7689	19.2328	18.9479	18.7831	18.4054	19.0216	18.6316	19.3142	18.5142	17.789	18.6504	17.683	18.3407	19.013	19.2384	18.2754	18.3808	19.0171	18.798	20.1259	18.7708	18.8858	18.2655
Q9Y6Z7	COLEC10	16.6033	17.0782	16.4697	16.2368	16.0068	16.5633	16.278	16.7358	16.2127	16.7466	16.8307	16.3069	16.5436	16.7129	16.6382	16.5909	16.8249	17.1793	16.4831	16.6953	16.5562	16.3419	16.2874	15.7731	15.978	16.1276	16.8858	16.2454	16.5793	16.3417	16.3841	16.5257

## Sheet: TableS2
Table S2. Comparison of protein abundance between before exercise and after 3 months - exercise
Protein Accessions	Gene name	log2 Fold Change	P-value
A0A075B6K9;A0A075B6L0;P0CG05	IGLC2;IGLC3;IGLC2	0.55627	0.0745974
A0A075B6N8;A0A087WVW2;A0A087WXL8;P01860	IGHG3	0.091053	0.676153
A0A087WSX3;P01764	IGHV3-23;	0.668808	0.152188
A0A087WTK0;A0A087WVC6;Q12913;Q12913-2	PTPRJ	0.0390672	0.6585
A0A087WU72;A1L4H1;A1L4H1-2	SSC5D	-0.160092	0.578853
A0A087WUS7;P01880;P01880-2	IGHD	0.665061	0.256863
A0A087WW55;A0A096LNX4;A0A096LP77;A0A096LPH0;A6XMV8;A6XMV9;E7EQ64;H0Y8D1;P07477;P07478;Q8NHM4	PRSS1;PRSS3P2;PRSS3P2;PRSS3P2;PRSS3P2;PRSS3P2;PRSS1;PRSS1;PRSS1;PRSS2;PRSS3P2	0.171269	0.204267
A0A087WW90;Q6EKJ0;Q86UP8;Q86UP8-3	GTF2IRD2B;GTF2IRD2B;GTF2IRD2;GTF2IRD2	0.447759	0.382496
A0A087WWL9;P18463	HLA-C;HLA-B	-0.472961	0.321562
A0A087WWP7;A0A087X1P0;P23470;P23470-2	PTPRG	-0.0115001	0.811268
A0A087WX80;A0A087WYF1;P24043	LAMA2	-0.0367263	0.834166
A0A087WXI2;Q9Y6R7	FCGBP	-0.0443958	0.733031
A0A087WXI5;P12830	CDH1	-0.0067983	0.930477
A0A087WXW9;P20908	COL5A1	-0.261517	0.0320609
A0A087WXX2;P05062;Q5T7D5	ALDOB	0.116856	0.854371
A0A087WYC5	IGHG1	0.408587	0.451685
A0A087WZK1;P04746;P04746-2	AMY1A;AMY2A;AMY2A	-0.0180732	0.898561
A0A087WZM2;D6REQ6;D6RHI9;H0YAE9;O00584	RNASET2;RNASET2;RNASET2;;RNASET2	0.693072	0.268221
A0A087X054;Q9Y4L1	HYOU1	0.13574	0.447325
A0A087X089;Q16627;Q16627-2	CCL14	-0.0110036	0.813111
A0A087X0I3;B4E3Q4;Q9NZK5	CECR1	-0.19925	0.174169
A0A087X0K0;P39059	COL15A1	0.0798218	0.37043
A0A087X0M8;O00533;O00533-2	CHL1	-0.0285609	0.53899
A0A087X0S5;P12109	COL6A1	-0.078193	0.425402
A0A087X1J7;P22352	GPX3	0.126595	0.0615723
A0A087X2C0	IGHM	0.380195	0.000438679
A0A096LPE2	SAA2-SAA4	0.0567197	0.492251
A6NC48;H0Y984;Q10588;Q10588-2	BST1	-0.518312	0.0696569
A6NL76	ACTA1	-0.885646	0.0103133
A6XND0;A6XND1;P17936;P17936-2	IGFBP3	-0.141724	0.0834194
B0QYF8;F2Z2F1;P02144	MB	-0.133399	0.51391
B0QYS6;B0QYS7;B1AKA9;B1AKB1;B1AKB2;B1AKB4;P19484;P19484-2;Q709A8;Q709A9	TFEB	-0.266521	0.103656
B0YIW2;P02656	APOC3	0.103845	0.335043
B1AHL2	FBLN1	0.195579	0.0174147
B1ALD9;Q15063;Q15063-2;Q15063-3;Q15063-4;Q15063-5	POSTN	-0.302258	0.0753194
B4DLR2;Q12884	FAP	-0.316846	0.122461
B4DPQ0	C1R	0.0020858	0.958495
B4DV12;F5GXK7;F5GYU3;F5H265;F5H2Z3;F5H388;F5H6Q2;F5H747;J3QKN0;J3QLP7;J3QRK5;J3QS39;J3QTR3;P0CG47;P0CG48;P62979;P62987;Q5PY61;Q96C32	UBB;UBC;UBC;UBC;UBC;UBC;UBC;UBC;UBB;UBBP4;UBBP4;UBB;RPS27A;UBB;UBC;RPS27A;UBA52;UBC;UBC	-0.259982	0.133112
B4DYV8;Q8WZ75;Q8WZ75-2;Q8WZ75-3	ROBO4	0.0674339	0.867686
C9J5S7;F8WE65;P62937	PPIA	-0.917426	0.0106147
C9J8S2;Q99969	RARRES2	-0.119754	0.320898
C9JD84;E7EV71;H7C2H7;Q14766;Q14766-2;Q14766-3;Q14766-4;Q14766-5	LTBP1	-0.178545	0.318289
C9JEG3;Q9UBQ6	EXTL2	0.128811	0.745643
C9JF17;P05090	APOD	0.108565	0.0600829
C9JHR8;F5GZZ9;Q86VB7;Q86VB7-2;Q86VB7-3;Q86VB7-4	CD163	-0.0827987	0.183092
C9JI87;P21796	VDAC1	0.0649492	0.827277
C9JPQ9;C9JU00	FGG	0.0702484	0.430208
D3DQH8;P09486	SPARC	-0.998979	0.0450372
D3YTG3;H0Y897;Q7Z7G0;Q7Z7G0-2;Q7Z7G0-3;Q7Z7G0-4	ABI3BP	-0.265879	0.264891
D6R934;P02746	C1QB	0.129245	0.0229243
D6RD17;P01591	IGJ	0.628521	0.214491
D6REX5;P49908	SEPP1	0.0322747	0.679226
D6RF35	GC	-0.0626473	0.200759
D6W5L6;H0Y7V6;P07988	SFTPB	-0.661755	0.0562361
E5RFR9;P63151;P63151-2;Q66LE6	PPP2R2A;PPP2R2A;PPP2R2A;PPP2R2D	0.23291	0.0709526
E5RHN3;Q8TDQ0;Q8TDQ0-2	HAVCR2	0.0361777	0.916003
E5RIA2;E7EUF1;Q13822;Q13822-2;Q13822-3	ENPP2	-0.0584891	0.778573
E7EMS2;G3V2V8;G3V3D1;G3V3E8;H0YIZ1;J3KMY5;P61916;P61916-2	NPC2	-0.0820959	0.18653
E7END6;P04070;P04070-2	PROC	-0.0417531	0.494846
E7ENS9;H7BXU4;M0QYX2;M0QZ42;M0QZG5;M0R0P0;Q9H2X3;Q9H2X3-10;Q9H2X3-2;Q9H2X3-3;Q9H2X3-4;Q9H2X3-5;Q9H2X3-6;Q9H2X3-7;Q9H2X3-8;Q9H2X3-9;Q9NNX6;Q9NNX6-10;Q9NNX6-11;Q9NNX6-12;Q9NNX6-2;Q9NNX6-3;Q9NNX6-5;Q9NNX6-6;Q9NNX6-7;Q9NNX6-8	CLEC4M;CLEC4M;CLEC4M;CLEC4M;CD209;CD209;CLEC4M;CLEC4M;CLEC4M;CLEC4M;CLEC4M;CLEC4M;CLEC4M;CLEC4M;CLEC4M;CLEC4M;CD209;CD209;CD209;CD209;CD209;CD209;CD209;CD209;CD209;CD209	0.167244	0.362375
E7EQB2;E7ER44;P02788;P02788-2	LTF	-0.924118	0.0377701
E7ES19;P35443	THBS4	-0.356199	0.00516982
E7ESX1;Q9H2X0;Q9H2X0-5	CHRD	0.0503512	0.630954
E7ETH0;G3XAM2;P05156	CFI	-0.00107139	0.982697
E7EU09;P11362;P11362-10;P11362-11;P11362-12;P11362-13;P11362-14;P11362-19;P11362-2;P11362-20;P11362-21;P11362-3;P11362-4;P11362-5;P11362-6;P11362-7;P11362-8;P11362-9	FGFR1	0.369784	4.80192e-06
E7EUT5;P04406;P04406-2	GAPDH	-1.14176	0.131916
E7EX29;P63104	YWHAZ	-0.544487	0.0414861
E7EX60;E9PEP6;O14786;O14786-2;O14786-3;Q5T7F0	NRP1	-0.183901	0.59933
E9PC84;J3QSU6;P24821;P24821-4	TNC	-0.306248	0.236638
E9PEK4;P07333;P07333-2	CSF1R	-0.309278	0.0770924
E9PHK0;P05452	CLEC3B	-0.0118498	0.812306
E9PIM6;E9PNQ8;P04216	THY1	-0.066376	0.236873
E9PK25;E9PP50;G3V1A4;P23528	CFL1	-0.647593	0.24481
E9PN95;P11684	SCGB1A1	-0.0532825	0.558668
E9PNW4;E9PR17;P13987	CD59	-0.161328	0.0143478
F2Z2G4;F2Z2G5;Q8IUB2	WFDC3	0.611104	6.6154e-08
F2Z393;P37837	TALDO1	-0.175201	0.747676
F5GXJ9;Q13740;Q13740-2	ALCAM	0.156453	0.55761
F5GXS0	C4B	0.202796	0.102579
F5H4B6;Q8IZ83;Q8IZ83-3	ALDH16A1	0.0889859	0.280914
F5H4K4	CIT	0.488461	0.700478
F5H6E2;I3L168;I3L204;I3L3F5;I3L3Y6;I3L4D4;I3L501;O00159;O00159-2;O00159-3	MYO1C	0.438376	0.331976
F5H8B0;P08709;P08709-2	F7	0.00321862	0.973575
F6X2W2;Q7Z3B1;Q7Z3B1-2	NEGR1	-0.336011	0.382578
F8VYK9;P24592	IGFBP6	0.045472	0.654778
F8W8W7;J3KQ45;O43493;O43493-2;O43493-3;O43493-4;O43493-5;O43493-6	TGOLN2	-0.304932	0.310361
F8WEI7;P09382	LGALS1	-0.4774	0.189079
G3V0E5;P02786	TFRC	-0.262672	0.511585
G3V2W1;Q9UK55	SERPINA10	0.0239837	0.731751
G3V3A0	SERPINA3	0.0561331	0.459311
G3XAK1;P26927	MST1	-0.106751	0.0384103
G3XAP6;P49747	COMP	-0.239584	0.0481487
H0UI80;Q8IXH7;Q8IXH7-4;X6RLT1	TH1L;NELFCD;NELFCD;NELFCD	0.886897	0.133462
H0Y5E4;H0YCV9;H0YD13;H0YDW7;P16070;P16070-10;P16070-11;P16070-12;P16070-13;P16070-14;P16070-15;P16070-16;P16070-17;P16070-18;P16070-3;P16070-4;P16070-5;P16070-6;P16070-7;P16070-8;P16070-9	CD44	0.0288748	0.671302
H0Y755;M9MML0;P08637	FCGR3A	0.097607	0.264682
H0Y9I8;H0YA77;Q9H799;Q9H799-5	C5orf42	-0.351277	0.42748
H0YAC1;P03952	KLKB1	0.0643926	0.169564
H0YBY3;P17900	GM2A	-0.0523235	0.639647
H0YJJ2;Q8NDG6;Q8NDG6-2	TDRD9	1.64094	0.0157957
H0YK75;H0YNW8;Q7Z2Z2;Q7Z2Z2-2	EFTUD1	0.083732	0.862302
H0YL18;P61769	B2M	0.00122347	0.994862
H3BQN4;J3KPS3;P04075;P04075-2	ALDOA	-0.325117	0.394786
H3BTN5;P14618;P14618-2	PKM	-0.7645	0.0480001
H7BYD9;P19021;P19021-2;P19021-3;P19021-4;P19021-5;P19021-6	PAM	0.151529	0.445068
I3L145;P04278	SHBG	0.144407	0.187336
iRT-Kit_WR_fusion	NaN	0.10712	0.0843367
J3KNB4;P49913	CAMP	-0.129913	0.547071
J3KPA1;P54108;P54108-2;P54108-3	CRISP3	-0.058876	0.432348
J3KPY9;P58335-4	ANTXR2	-0.451777	0.178545
J3QLR4;P12821;P12821-2	ACE	-0.520378	0.166534
J3QQR8;J3QQX6;J3QRQ1;J3QRT5;P13598	ICAM2	0.171199	0.277808
K7EQ48;P06744;P06744-2	GPI	-0.556227	0.260227
K7ER74	APOC4-APOC2	0.0117474	0.904824
K7ERG9;P00746	CFD	0.0514094	0.219698
K7ERI9;P02654	APOC1	0.172608	0.0477691
K7ESC4;Q6UWP8;Q6UWP8-2	SBSN	0.112844	0.298723
M0R009	A1BG	-0.0481611	0.405983
M0R1Q1	C3	0.413251	4.2007e-05
O00187	MASP2	0.0589516	0.335553
O00391	QSOX1	0.0458565	0.360244
O00487	PSMD14	0.114487	0.745805
O14498	ISLR	-0.0867628	0.335051
O14791;O14791-2	APOL1	0.281785	0.0295228
O15060	ZBTB39	0.572238	0.311999
O15195;O15195-2	VILL	0.490006	0.0796197
O15204;O15204-2	ADAMDEC1	-0.0105177	0.937151
O43866	CD5L	-0.130368	0.30161
O75594	PGLYRP1	-0.0272225	0.795592
O75636	FCN3	0.19183	0.104501
O75882;O75882-2;O75882-3	ATRN	-0.0453514	0.352077
O95445-2;Q5SRP5	APOM	0.13713	0.0180118
O95497	VNN1	-0.0256221	0.953883
P00338;P00338-3	LDHA	-0.174754	0.277499
P00390;P00390-2;P00390-3;P00390-4;P00390-5	GSR	-0.693711	0.053791
P00441	SOD1	0.0508334	0.420225
P00450	CP	0.114391	0.0501031
P00480	OTC	0.283629	0.766548
P00488	F13A1	0.108635	0.222786
P00558;P00558-2	PGK1	-1.76352	0.00421552
P00734	F2	0.0877599	0.135043
P00738	HP	-0.268826	0.395623
P00740	F9	-0.0832035	0.220479
P00742	F10	0.00270641	0.961975
P00747	PLG	-0.00483859	0.882406
P00748	F12	0.0529718	0.454363
P00915	CA1	-0.330967	0.195436
P00918	CA2	-0.265528	0.256879
P01008	SERPINC1	-0.0221162	0.557628
P01009	SERPINA1	0.324937	0.554566
P01019	AGT	0.113556	0.102247
P01023	A2M	0.0863131	0.0143337
P01031	C5	0.0706982	0.113186
P01033;Q5H9A7	TIMP1	0.0327992	0.588121
P01034	CST3	-0.0591066	0.205134
P01042	KNG1	-0.0579829	0.143492
P01344;P01344-2;P01344-3	IGF2	-0.251539	0.000262746
P01859	IGHG2	0.430403	0.354382
P01891;P10316;P30453;P30493;Q29940	HLA-A;HLA-A;HLA-A;HLA-B;HLA-B	0.0402113	0.811398
P02042	HBD	0.0827881	0.871022
P02533	KRT14	-0.666839	0.223714
P02538	KRT6A	-0.330338	0.461451
P02647	APOA1	0.0745146	0.191793
P02649	APOE	0.205145	0.151669
P02652;V9GYM3	APOA2	0.0165552	0.749856
P02671	FGA	0.0894883	0.105296
P02675	FGB	-0.0091728	0.917198
P02741	CRP	-0.140927	0.841734
P02743	APCS	0.154156	0.0758275
P02745	C1QA	0.173446	0.0110664
P02747	C1QC	0.0924552	0.0433058
P02748	C9	-0.00216293	0.981522
P02749	APOH	-0.086379	0.119878
P02750	LRG1	0.0690507	0.587954
P02751	FN1	-0.234467	0.0969108
P02753;Q5VY30	RBP4	-0.0207568	0.759289
P02760	AMBP	0.0233071	0.400576
P02763	ORM1	-0.00956255	0.934892
P02765	AHSG	-0.0102668	0.888344
P02766	TTR	0.21574	0.0101703
P02768	ALB	-0.612571	0.321074
P02775	PPBP	-0.687107	0.0205719
P02776	PF4	-0.739301	0.0150511
P02787	TF	0.427281	0.0437263
P02790	HPX	0.0183753	0.779965
P02792	FTL	0.965946	0.00961514
P03950	ANG	-0.0805829	0.459368
P03951	F11	-0.0714694	0.413777
P04003	C4BPA	0.063955	0.487608
P04004	VTN	-0.0789972	0.176796
P04040	CAT	-0.550455	0.0126111
P04066	FUCA1	-0.00780112	0.903009
P04080	CSTB	-0.667393	0.293279
P04114	APOB	0.171624	0.00897507
P04180	LCAT	0.0437515	0.519414
P04196	HRG	-0.0920103	0.155191
P04259	KRT6B	-1.00585	0.120113
P04264	KRT1	-0.0364466	0.932627
P04275	VWF	-0.00166509	0.989341
P05019;P05019-2;P05019-3;P05019-4;Q13429	IGF1;IGF1;IGF1;IGF1;IGF-I	-0.170162	0.427808
P05060	CHGB	0.158158	0.345204
P05109	S100A8	-1.78323	0.031072
P05154	SERPINA5	-0.0103847	0.878989
P05155;P05155-2;P05155-3	SERPING1	0.0669689	0.0979524
P05160	F13B	-0.0527728	0.313291
P05164;P05164-2;P05164-3	MPO	-0.320026	0.116288
P05362	ICAM1	0.0336702	0.614942
P05451	REG1A	-0.0554351	0.641526
P05543	SERPINA7	0.0148258	0.68028
P05546	SERPIND1	-0.0460622	0.5
P05556;P05556-2;P05556-3;P05556-4;P05556-5	ITGB1	-0.173665	0.119065
P06276	BCHE	-0.00336826	0.945835
P06681	C2	-0.0782093	0.515929
P06702	S100A9	-1.66878	0.0275559
P06727	APOA4	0.153573	0.139019
P06733	ENO1	-0.906723	0.112038
P07093;P07093-2;P07093-3	SERPINE2	0.394638	0.218658
P07195	LDHB	-0.0331461	0.695055
P07225	PROS1	0.0871611	0.132727
P07237	P4HB	-0.120774	0.171174
P07357	C8A	0.0426189	0.347194
P07358	C8B	-0.0394765	0.471314
P07359	GP1BA	-0.0098834	0.885774
P07360	C8G	0.0554835	0.308006
P07737	PFN1	-0.747353	0.0705223
P07996	THBS1	-0.251146	0.285138
P07998	RNASE1	-0.151924	0.0325824
P08185	SERPINA6	0.0878825	0.0923986
P08253	MMP2	-0.0152576	0.916057
P08294	SOD3	-0.0067918	0.934246
P08493;P08493-2	MGP	-0.0305691	0.753051
P08519	LPA	-0.115892	0.3731
P08571	CD14	0.0485761	0.463046
P08603	CFH	-0.102791	0.0331025
P08697	SERPINF2	0.0456437	0.489054
P08779	KRT16	-0.200922	0.673484
P09172	DBH	-0.0733864	0.266868
P09871	C1S	-0.0577531	0.335426
P0C0L4	C4A	0.0621071	0.683031
P0DJI8	SAA1	0.0425126	0.940595
P0DJI9	SAA2	0.29685	0.632542
P10451;P10451-2;P10451-3;P10451-4;P10451-5	SPP1	-0.12985	0.186421
P10599;P10599-2	TXN	-0.811591	0.0282373
P10643	C7	0.0569999	0.239853
P10645	CHGA	-0.0208386	0.937255
P10909;P10909-2;P10909-4;P10909-5	CLU	0.0698885	0.13699
P11021	HSPA5	-0.0754797	0.241648
P11226	MBL2	-0.0240614	0.706776
P11597	CETP	-0.223304	0.0460535
P12111	COL6A3	-0.260394	0.000255082
P12259	F5	-0.136981	0.0877632
P12955	PEPD	-0.0160752	0.762914
P13473;P13473-2;P13473-3	LAMP2	0.142452	0.0266016
P13591	NCAM1	0.0848655	0.349456
P13645	KRT10	0.562418	0.230801
P13671	C6	-0.00623465	0.864389
P13727;P13727-2	PRG2	0.108791	0.440602
P13796	LCP1	-0.300537	0.166888
P14151;P14151-2	SELL	0.031744	0.638614
P14543;P14543-2	NID1	-0.362998	0.55707
P14625	HSP90B1	-0.0440621	0.568696
P14780	MMP9	-1.46858	0.000229981
P15144	ANPEP	-0.0108261	0.815228
P15151;P15151-2;P15151-3;P15151-4	PVR	0.175313	0.0964461
P15169	CPN1	0.126311	0.0307183
P17813;P17813-2	ENG	0.105671	0.568144
P18065	IGFBP2	0.0768917	0.591857
P18428	LBP	0.105396	0.371164
P19320;P19320-3	VCAM1	0.0318816	0.502348
P19652	ORM2	0.0579706	0.597965
P19823	ITIH2	-0.00633991	0.880282
P19827	ITIH1	0.0451577	0.205912
P20742	PZP	-0.403394	0.308146
P20774	OGN	-0.0551111	0.146991
P20851;P20851-2	C4BPB	0.173438	0.110196
P21709;P21709-2;P21709-3	EPHA1	-0.526322	0.167935
P22105	TNXB	-0.0835029	0.174408
P22692	IGFBP4	-0.11733	0.081337
P22792	CPN2	0.116833	0.0549105
P22891;P22891-2	PROZ	0.0146246	0.845334
P22897;P22897-2	MRC1	0.55274	0.101384
P24593	IGFBP5	-0.340839	0.0804731
P25311	AZGP1	0.0201915	0.614476
P26038	MSN	-0.793257	0.0468454
P27169	PON1	0.0829528	0.159778
P27487	DPP4	-0.0858338	0.484459
P27797	CALR	-1.72691	0.0106296
P27918	CFP	0.0612087	0.43069
P29401;P29401-2	TKT	-0.726457	0.0164736
P29622	SERPINA4	0.0119104	0.876024
P30043	BLVRB	-0.295276	0.143383
P30101	PDIA3	-0.470383	0.330782
P30530;P30530-2	AXL	0.0621917	0.61256
P31146	CORO1A	-0.812492	0.0544594
P32119	PRDX2	-0.297394	0.183766
P33151	CDH5	-0.0895858	0.306423
P33908	MAN1A1	-0.107148	0.553999
P34096	RNASE4	-0.00692582	0.949967
P35527	KRT9	-0.40493	0.275203
P35555	FBN1	-0.46692	0.215817
P35609;P35609-2	ACTN2	-1.56573	0.0134443
P35858;P35858-2	IGFALS	-0.180639	0.0284083
P35908	KRT2	0.417729	0.353157
P36222	CHI3L1	-0.232841	0.576694
P36896;P36896-2;P36896-3;P36896-4;P36896-5	ACVR1B	0.311879	0.000755692
P36955	SERPINF1	0.0124879	0.680961
P36980;P36980-2	CFHR2	0.00974244	0.855857
P37802;P37802-2;X6RJP6	TAGLN2	0.36041	0.452302
P39060;P39060-1;P39060-2	COL18A1	0.0560495	0.345488
P40189;P40189-3	IL6ST	0.570587	0.224191
P40197	GP5	-0.581827	0.151744
P41222	PTGDS	-0.066047	0.367535
P43121	MCAM	-0.0241839	0.927402
P43251;P43251-2;P43251-3;P43251-4	BTD	-0.0151279	0.733352
P43652	AFM	0.0613738	0.269151
P48740	MASP1	-0.106348	0.0790728
P51812	RPS6KA3	0.159694	0.374433
P51884	LUM	-0.0852162	0.125983
P54289;P54289-2;P54289-3;P54289-4;P54289-5	CACNA2D1	0.827511	0.0496748
P54802	NAGLU	-0.283195	0.789325
P55056	APOC4	0.0537197	0.724789
P55058	PLTP	-0.00813788	0.855138
P55290;P55290-4	CDH13	-0.0330893	0.637185
P59665;P59666	DEFA1;DEFA3	-0.617979	0.0329092
P60709	ACTB	-0.495389	0.0479929
P61626	LYZ	-0.0670494	0.503647
P62328	TMSB4X	-0.439338	0.0409539
P63313	TMSB10	-0.230444	0.549936
P68871	HBB	0.203891	0.686846
P69905	HBA1	0.0816362	0.859492
P80108	GPLD1	0.0158603	0.73861
P80188;P80188-2;X6R8F3	LCN2	-0.049302	0.549614
P80723	BASP1	0.131504	0.536316
P98160	HSPG2	0.0157556	0.829695
Q01459	CTBS	0.14765	0.535078
Q02747	GUCA2A	-0.0712805	0.425309
Q03591	CFHR1	-0.0884487	0.104979
Q04756	HGFAC	-0.0609047	0.381002
Q06033;Q06033-2	ITIH3	0.0324036	0.754758
Q06141	REG3A	-0.125979	0.39969
Q07075	ENPEP	0.316852	0.158385
Q07954	LRP1	-0.111251	0.278866
Q08380	LGALS3BP	-0.119388	0.375521
Q08554;Q08554-2	DSC1	-0.774419	0.102763
Q08830	FGL1	0.143619	0.562989
Q12805-5	EFEMP1	-0.139817	0.195197
Q12860;Q12860-2	CNTN1	0.0217631	0.794793
Q12907	LMAN2	-0.619418	0.223739
Q13093	PLA2G7	-0.0923168	0.870717
Q13103	SPP2	-0.107788	0.603889
Q13201	MMRN1	-0.0875654	0.653166
Q13508	ART3	-0.0691671	0.475143
Q13790	APOF	0.0539224	0.4198
Q14118	DAG1	0.139707	0.0578748
Q14126	DSG2	0.195943	0.0790063
Q14515;Q14515-2	SPARCL1	-0.067304	0.279043
Q14520;Q14520-2	HABP2	-0.212671	0.0116659
Q14624-2	ITIH4	-0.338568	0.221157
Q15113	PCOLCE	-0.0458707	0.518913
Q15166	PON3	0.146249	0.0522739
Q15582	TGFBI	0.0827481	0.246576
Q15848	ADIPOQ	0.176359	0.0977528
Q16270;Q16270-2	IGFBP7	-0.163789	0.188297
Q16610	ECM1	-0.108025	0.0730273
Q16706	MAN2A1	0.338515	0.0411633
Q16853	AOC3	0.371588	0.171782
Q4G0P3	HYDIN	0.158858	0.605321
Q5T0H9	GSN	0.448461	0.140392
Q5VZR0;Q9H4G4	GLIPR2	-0.302775	0.324379
Q6E0U4;Q6E0U4-16;Q6E0U4-2;Q6E0U4-3;Q6E0U4-4;Q6E0U4-5;Q6E0U4-6;Q6E0U4-7	DMKN	-0.268111	0.158256
Q6EEV6	SUMO4	0.336152	0.574069
Q6EMK4	VASN	0.0334849	0.479941
Q6IQ55;Q6IQ55-2;Q8IWY7	TTBK2	-0.776074	0.157023
Q6P1M0-2	SLC27A4	0.0120428	0.935819
Q6UX71	PLXDC2	-0.0783492	0.435242
Q6UXB8;Q6UXB8-2	PI16	-0.0846277	0.253186
Q6UY14;Q6UY14-2;Q6UY14-3	ADAMTSL4	0.0711164	0.470087
Q6YHK3;Q6YHK3-2	CD109	0.229316	0.231034
Q6ZUS6-2;Q6ZUS6-3;Q6ZUS6-4;Q6ZUS6-5	CCDC149	0.111572	0.734389
Q76LX8	ADAMTS13	-0.0588306	0.79926
Q7Z7M0;Q7Z7M0-2	MEGF8	-0.0398552	0.870742
Q86SQ4;Q86SQ4-2;Q86SQ4-3;Q86SQ4-4	GPR126	0.223386	0.517752
Q86U17	SERPINA11	-0.0356894	0.794361
Q86UD1	OAF	0.0295557	0.571796
Q86UY0;Q8NBS9;Q8NBS9-2	TXNDC5	0.194421	0.360107
Q8N715	CCDC185	0.279517	0.0389499
Q8NBP7	PCSK9	0.0977319	0.479458
Q8NC38	ZNF436-AS1	-0.0241319	0.785158
Q8NHV9	RHOXF1	0.140151	0.276921
Q8WWA0	ITLN1	0.11054	0.789936
Q8WWZ8	OIT3	-0.318549	0.367551
Q92496;Q92496-2	CFHR4	-0.0912927	0.594295
Q92820	GGH	0.194245	0.29273
Q92954;Q92954-3;Q92954-6	PRG4	0.311223	0.0652323
Q96FE7;Q96FE7-2;Q96FE7-4	PIK3IP1	0.0625726	0.592653
Q96IY4	CPB2	-0.0266304	0.599172
Q96KN2	CNDP1	-0.0523954	0.669571
Q96PD5	PGLYRP2	-0.0348076	0.571265
Q96Q89;Q96Q89-2;Q96Q89-3;Q96Q89-4	KIF20B	0.0378216	0.795176
Q96S96	PEBP4	-0.0824109	0.308674
Q99784;Q99784-3;Q99784-5	OLFM1	-0.268768	0.302946
Q99856	ARID3A	-0.781608	0.0478847
Q99972	MYOC	-0.155935	0.656668
Q9BTY2;Q9BTY2-2	FUCA2	-0.24388	0.372388
Q9BU40;Q9BU40-2;Q9BU40-4;Q9BU40-5;Q9BU40-6	CHRDL1	-1.75771	0.000422356
Q9BUN1	MENT	0.205429	0.663465
Q9BWP8;Q9BWP8-10;Q9BWP8-2;Q9BWP8-3;Q9BWP8-4;Q9BWP8-5;Q9BWP8-6;Q9BWP8-7;Q9BWP8-8;Q9BWP8-9	COLEC11	0.0744744	0.509567
Q9BXR6	CFHR5	0.189262	0.0329145
Q9H4A9	DPEP2	-0.033729	0.792442
Q9H6X2;Q9H6X2-2;Q9H6X2-3;Q9H6X2-4;Q9H6X2-5;Q9H6X2-6	ANTXR1	0.303218	0.487493
Q9H8L6	MMRN2	0.052065	0.504363
Q9H981	ACTR8	0.00351316	0.992075
Q9HBR0;Q9HBR0-3	SLC38A10	-0.757107	0.0617434
Q9HCU0	CD248	0.135863	0.433123
Q9HCU4	CELSR2	0.143254	0.49112
Q9HDC9	APMAP	0.150479	0.79434
Q9NPH3;Q9NPH3-2;Q9NPH3-5	IL1RAP	0.019021	0.782345
Q9NPY3	CD93	0.116149	0.334536
Q9NQ79;Q9NQ79-2	CRTAC1	-0.152924	0.0829504
Q9NS71	GKN1	-0.0940714	0.526858
Q9NSD4;Q9NSD4-2	ZNF275	0.421661	0.0704433
Q9NZP8	C1RL	-0.0445018	0.404445
Q9UBR2	CTSZ	-0.0282975	0.816466
Q9UGM5	FETUB	-0.193814	0.000858818
Q9UHG3	PCYOX1	0.0885329	0.326693
Q9UJJ9	GNPTG	0.081018	0.112757
Q9UNN8	PROCR	0.0954177	0.289226
Q9UNW1	MINPP1	-0.137703	0.681534
Q9Y279;Q9Y279-2;Q9Y279-3	VSIG4	-0.00353914	0.966815
Q9Y490	TLN1	0.0351907	0.93816
Q9Y5C1	ANGPTL3	-0.178511	0.139421
Q9Y5F1	PCDHB12	-0.208094	0.11449
Q9Y5Y7	LYVE1	0.0966986	0.631825
Q9Y6Z7	COLEC10	-0.0841094	0.381355

## Sheet: TableS3
Table S3. significantly expressed proteins taking as threshold a P-value < 0.05
Gene name	P-value
WFDC3	6.6154e-08
FGFR1	4.80192e-06
C3	4.2007e-05
MMP9	0.000229981
COL6A3	0.000255082
IGF2	0.000262746
CHRDL1	0.000422356
IGHM	0.000438679
ACVR1B	0.000755692
FETUB	0.000858818
PGK1	0.00421552
THBS4	0.00516982
APOB	0.00897507
FTL	0.00961514
TTR	0.0101703
ACTA1	0.0103133
PPIA	0.0106147
CALR	0.0106296
C1QA	0.0110664
HABP2	0.0116659
CAT	0.0126111
ACTN2	0.0134443
A2M	0.0143337
CD59	0.0143478
PF4	0.0150511
TDRD9	0.0157957
TKT	0.0164736
FBLN1	0.0174147
APOM	0.0180118
PPBP	0.0205719
C1QB	0.0229243
LAMP2	0.0266016
S100A9	0.0275559
TXN	0.0282373
IGFALS	0.0284083
APOL1	0.0295228
CPN1	0.0307183
S100A8	0.031072
COL5A1	0.0320609
RNASE1	0.0325824
DEFA1;DEFA3	0.0329092
CFHR5	0.0329145
CFH	0.0331025
LTF	0.0377701
MST1	0.0384103
CCDC185	0.0389499
TMSB4X	0.0409539
MAN2A1	0.0411633
YWHAZ	0.0414861
C1QC	0.0433058
TF	0.0437263
SPARC	0.0450372
CETP	0.0460535
MSN	0.0468454
APOC1	0.0477691
ARID3A	0.0478847
ACTB	0.0479929
PKM	0.0480001
COMP	0.0481487
CACNA2D1	0.0496748
